# Supplementary material for: Plasma electrophoresis profiles of Blanding’s turtles (Emydoidea blandingii) and influences of month, age, sex, health status, and location
Source: PLoS One. 2021 Oct 14;16(10):e0258397. doi: 10.1371/journal.pone.0258397 (PMC8516212; doi:10.1371/journal.pone.0258397)
Supplement: S1 File — All project data collected upon turtle capture, which includes identifying information, temporal data, capture method, weather data, measurements, physical exam findings, and release information. (XLSX) [file pone.0258397.s001.xlsx]

## Sheet: Blandings_All_EPH_Data.csv
LabID	Year	Month	Location	Recapture	CaptureType	Outcome	AirTemp	Humidity	Microhabitat	StraightCarapaceLength	StraightCarapaceWidth	CarapaceHeight	PlastronWidth	PlastronLength	Weight(g)	BodyConditionIndex	Sex	AgeClass	Attitude	MucousMembraneColor	MucousMembranes	OpenMouthBreathing	NasalDischarge	OcularDischarge	OcularSwelling	OralDischarge	OralPlaques	UpperRespiratoryDisease	Diarrhea	Ectoparasites	Comments	Nares	Integument	Tympanum	Carapace	Plastron	Appendages	Cloaca	Urogenital	Gravid	TP(g/dL)	Albumin/Globulin	PreALB(%)	PreALB(g/dL)	Albumin(%)	Albumin(g/dL)	Alpha1(%)	Alpha1(g/dL)	Alpha2(%)
18-4000	2018	May	SB	Initial	Telemetry	Released	63.1	99.8	Water	210	144	81	111	200	1377	3.1141	Female	Adult	BAR	Light pink	Moist	No	No	No	No	No	No	No	No	Yes	Leech on cloaca. Tail stump. Minimum mild erosions on cranial right scutes. No eggs palpated. Measurements from 5/17/2017.	WithinNormalLimits	WithinNormalLimits	NA	Erosions	Erosions	Extremity ABN	Normal	WithinNormalLimits	No	4	0.2	0	0.01	0.17	0.67	0.04	0.14	0.12
18-4001	2018	May	SB	Initial	Telemetry	Released	77.5	64	Water	217	149	86	114	212	1447	3.16721	Female	Adult	BAR	Light pink	Moist	No	No	No	No	No	No	No	No	No	Minimum mild erosions on carapace and plastron. Measurements from 5/1/2018	WithinNormalLimits	WithinNormalLimits	WithinNormalLimits	Erosions	Erosions	WithinNormalLimits	Normal	WithinNormalLimits	No	4.2	0.23	0.01	0.03	0.18	0.75	0.05	0.21	0.12
18-4002	2018	May	SB	Initial	Telemetry	Released	77.5	54	Water	220	150	81	125	209	1636	2.72943	Female	Adult	QAR	Light pink	Moist	No	No	No	No	No	No	No	No	No	Old transmitter holes on right caudal carapace. Subtle erosion on plastron. Measurements from 5/17/2017.	WithinNormalLimits	WithinNormalLimits	NA	Other	Erosions	WithinNormalLimits	Normal	WithinNormalLimits	No	2.2	0.19	0.01	0.01	0.16	0.34	0.04	0.09	0.13
18-4003	2018	May	SB	Initial	Telemetry	Released	81.4	53.9	Water	214	149	85	115	205	1517	2.84734	Female	Adult	QAR	Light pink	Moist	No	No	No	No	No	No	No	No	Yes	Small extra scute near vertebral1. Flaking carapace. One leech on caudal carapace. Minor chin abrasion	WithinNormalLimits	ABN	NA	Flaking	WithinNormalLimits	WithinNormalLimits	Normal	WithinNormalLimits	No	4	0.18	0	0.02	0.15	0.6	0.04	0.16	0.12
18-4004	2018	May	SB	Initial	Telemetry	Released	81.4	53.9	Water	202	131	79	103	194	1199	3.37839	Female	Adult	QAR	NA	NA	No	No	No	No	No	No	No	No	No	Measurements from 5/24/2017	WithinNormalLimits	WithinNormalLimits	NA	Flaking	WithinNormalLimits	WithinNormalLimits	Normal	WithinNormalLimits	No	3.8	0.2	0.01	0.02	0.16	0.62	0.05	0.18	0.14
18-4005	2018	May	SB	Initial	Telemetry	Released	81.4	53.9	Water	207	142	82	116	200	1395	2.94727	Female	Adult	BAR	Light pink	Moist	No	No	No	No	No	No	No	No	No	Minor chin abrasion. Muck adhered to caudal carapace. Measurements from 5/27/2016	Assymetrical	ABN	WithinNormalLimits	WithinNormalLimits	WithinNormalLimits	WithinNormalLimits	Normal	WithinNormalLimits	No	4.2	0.23	0.01	0.03	0.18	0.76	0.26	1.11	0.19
18-4006	2018	May	SB	Initial	Trap	Released	63.86	46.3	Water	123	87	48	64	120	275	4.40003	NA	Sub-adult	NA	NA	NA	NA	NA	NA	NA	NA	NA	NA	NA	NA	Hypomelanistic Cloacal swab only	NA	NA	NA	NA	NA	NA	NA	NA	NA	3.6	0.19	0	0	0.16	0.59	0.05	0.18	0.13
18-4007	2018	May	SB	Initial	Telemetry	Released	64.6	67.6	Water	209	142	81	114	204	1392	3.03036	Female	Adult	QAR	NA	NA	No	No	No	No	No	No	No	No	No	Cloacal swab only (check tubes). Erosion on vertebral scute 1. Measurements from 5/17/2017.	WithinNormalLimits	WithinNormalLimits	NA	Erosions	WithinNormalLimits	WithinNormalLimits	Normal	WithinNormalLimits	No	2.6	0.23	0.01	0.01	0.18	0.48	0.05	0.12	0.13
18-4008	2018	May	SB	Initial	Telemetry	Released	64.6	67.6	Water	200	138	84	106	190	1246	3.1437	Female	Adult	BAR	Light pink	Moist	No	No	No	No	No	No	No	No	No	Mild chin abrasion. Abnormal scute formation on vertebral 1. Pit tag showing/being rejected from right rear leg	WithinNormalLimits	ABN	NA	Other	WithinNormalLimits	WithinNormalLimits	Normal	WithinNormalLimits	No	5	0.2	0.01	0.03	0.16	0.82	0.03	0.17	0.18
18-4009	2018	May	SB	Initial	Telemetry	Released	58.2	66.3	Water	201	134	76	107	192	1260	3.13727	Female	Adult	QAR	Light pink	Moist	No	No	No	No	No	No	No	No	No	sump tail. Moderate flaking on carapace. Mild erosions on plastron.	WithinNormalLimits	WithinNormalLimits	WithinNormalLimits	Flaking	Erosions	Extremity ABN	Normal	WithinNormalLimits	No	7.1	0.22	0.01	0.04	0.17	1.21	0.05	0.33	0.13
18-4010	2018	May	SB	Initial	Telemetry	Released	58.2	66.3	Water	198	136	83	106	193	1240	3.08675	Female	Adult	QAR	Pale	Moist	No	No	No	No	No	No	No	No	No	Stump tail	WithinNormalLimits	WithinNormalLimits	NA	WithinNormalLimits	WithinNormalLimits	Extremity ABN	Normal	WithinNormalLimits	No	4	0.28	0.01	0.04	0.21	0.84	0.06	0.24	0.17
18-4011	2018	May	SB	Initial	Telemetry	Released	55.9	55.7	Land	237	130	75	14	192	1067	5.75883	Female	Adult	QAR	Light pink	Moist	No	No	No	No	No	No	No	No	No	Mild erosion vertebral scute 2. Moderate flaking of carapace.	WithinNormalLimits	WithinNormalLimits	NA	Flaking	WithinNormalLimits	WithinNormalLimits	Normal	WithinNormalLimits	No	1.6	0.23	0	0.01	0.18	0.29	0.06	0.09	0.11
18-4012	2018	May	SB	Initial	Telemetry	Released	55.9	55.7	Land	200	131	82	104	193	1133	3.52861	Female	Adult	QAR	Light pink	Moist	No	No	No	No	No	No	No	No	No		WithinNormalLimits	WithinNormalLimits	WithinNormalLimits	Flaking	WithinNormalLimits	WithinNormalLimits	Normal	WithinNormalLimits	No	3	0.18	0	0.01	0.15	0.46	0.04	0.12	0.11
18-4013	2018	May	SB	Initial	Telemetry	Released	55.9	55.7	Land	213	146	86	111	203	1434	3.05377	Female	Adult	BAR	Light pink	Moist	No	No	No	No	No	No	No	No	No		WithinNormalLimits	WithinNormalLimits	WithinNormalLimits	Flaking	WithinNormalLimits	WithinNormalLimits	Normal	WithinNormalLimits	No	4	0.31	0.01	0.02	0.24	0.94	0.07	0.3	0.17
18-4014	2018	May	SB	Initial	Incidental	Released	62.4	55.2	Land	171	119	74	95	172	887	3.24566	Female	Adult	BAR	Pink	Moist	No	No	No	No	No	No	No	No	No	Scarring and discoloration of carapace, thought to be from fire	WithinNormalLimits	WithinNormalLimits	WithinNormalLimits	Other	WithinNormalLimits	WithinNormalLimits	Normal	WithinNormalLimits	No	2	0.15	0	0.01	0.13	0.26	0.05	0.09	0.12
18-4015	2018	May	SB	Initial	Telemetry	Released	77	55.8	Water	213	143	84	106	205	1389	3.19246	Female	Adult	BAR	Light pink	Moist	No	No	No	No	No	No	No	No	No	Mild erosions on plastron, evidence of previous tracker, mild erosions on carapace indicative of burns	WithinNormalLimits	WithinNormalLimits	WithinNormalLimits	Other	Erosions	WithinNormalLimits	Normal	WithinNormalLimits	No	3.9	0.27	0	0	0.21	0.83	0.1	0.38	0.22
18-4016	2018	May	SB	Initial	Incidental	Released	62.4	55.2	Land	109	79	45	59	111	210	4.23623	NA	Juvenile	QAR	Light pink	Moist	No	No	No	No	No	No	No	No	No	Carapace Covered in algae. Wild born	WithinNormalLimits	WithinNormalLimits	NA	WithinNormalLimits	WithinNormalLimits	WithinNormalLimits	Normal	WithinNormalLimits	No	2	0.24	0	0.01	0.19	0.38	0.06	0.12	0.15
18-4017	2018	May	SB	Initial	Telemetry	Released	62.4	55.2	Land	214	143	83	112	202	1355	3.34122	Female	Adult	QAR	Light pink	Moist	No	No	No	No	No	No	No	No	No	Subtle pitting erosions on plastron.	WithinNormalLimits	WithinNormalLimits	WithinNormalLimits	WithinNormalLimits	Erosions	WithinNormalLimits	Normal	WithinNormalLimits	No	4.5	0.4	0	0.01	0.28	1.28	0.07	0.32	0.19
18-4018	2018	May	SB	Initial	Incidental	Released	62.4	55.2	Land	210	141	80	102	192	1127	3.99557	Male	Adult	BAR	Pale	Moist	No	No	No	No	No	No	No	No	No	Right forelimb, digits 4 and 5 have broken nails Hindlimb left - digit 2 has broken nail Left forelimb, digit 5 abrasion Mild chin abrasion mild abrasion on right neck Evidence of previous tracker on right caudal carapace	Assymetrical	ABN	WithinNormalLimits	Erosions	Erosions	Extremity ABN	Normal	WithinNormalLimits	No	2	0.27	0.01	0.02	0.2	0.41	0.05	0.1	0.12
18-4019	2018	May	SB	Initial	Telemetry	Released	62.4	55.2	Land	206	136	85	108	202	1284	3.25416	Female	Adult	BAR	Light pink	Moist	No	No	No	No	No	No	No	No	Yes	Leech on neck roll and left hind limb. D5 broken toe nail front right limb. Old transmitter holes. Minimal plastron erosions.	Assymetrical	WithinNormalLimits	WithinNormalLimits	Other	Erosions	Extremity ABN	Normal	WithinNormalLimits	No	3	0.19	0.01	0.03	0.15	0.45	0.05	0.14	0.15
18-4020	2018	May	SB	Initial	Telemetry	Released	62.4	55.2	Water	193	125	78	103	185	1117	3.29847	Female	Adult	QAR	Light pink	Moist	No	No	No	No	No	No	No	No	No	Algae on caudal carapace.	WithinNormalLimits	WithinNormalLimits	NA	Flaking	WithinNormalLimits	WithinNormalLimits	Normal	WithinNormalLimits	No	2.2	0.17	0	0.01	0.14	0.31	0.05	0.12	0.12
18-4022	2018	May	SB	Initial	Telemetry	Released	65.5	69.2	Land	190	127	74	99	183	928	3.89615	Female	Adult	BAR	Light pink	Moist	No	No	No	No	No	No	No	No	No	Right FL D5 mild abrasion. Erosions on plastron near bridge on both edges. Slightly lighter coloration on chin.	WithinNormalLimits	ABN	WithinNormalLimits	Flaking	Erosions	WithinNormalLimits	Normal	WithinNormalLimits	No	1.7	0.2	0	0	0.16	0.28	0.06	0.09	0.13
18-4023	2018	May	SB	Initial	Telemetry	Released	55.9	61.1	Land	191	130	74	105	181	1028	3.53707	Female	Adult	QAR	Pale	Moist	No	No	No	No	No	No	No	No	No		WithinNormalLimits	WithinNormalLimits	NA	WithinNormalLimits	WithinNormalLimits	WithinNormalLimits	Normal	WithinNormalLimits	No	4	0.19	0	0.01	0.16	0.63	0.05	0.19	0.12
18-4024	2018	May	SB	Initial	Telemetry	Released	55.9	61.1	Land	204	135	82	106	195	1258	3.26035	Female	Adult	BAR	Light pink	Moist	No	No	No	No	No	No	No	No	No	Abnormal nail on right hindlimb digit 1	Assymetrical	WithinNormalLimits	WithinNormalLimits	Flaking	Erosions	Extremity ABN	Normal	WithinNormalLimits	No	4	0.2	0	0.01	0.17	0.66	0.04	0.17	0.14
18-4025	2018	May	SB	Initial	Incidental	Released	55.9	61.1	Land	183	124	71	99	182	941	3.53174	Male	Adult	BAR	Light pink	Moist	No	No	No	No	No	No	No	No	No	Mild chin abrasions. Left cranial carapace and plastron have markings/discoloration/white scarring indicative of past predator injury. Clear bubbles near medial corners of both eyes (OU).	Assymetrical	ABN	NA	Flaking	Predator injury	WithinNormalLimits	Normal	WithinNormalLimits	No	3.8	0.21	0.01	0.02	0.17	0.64	0.04	0.14	0.13
18-4026	2018	May	SB	Initial	Telemetry	Released	55.9	61.1	Water	198	128	79	101	194	1163	3.34032	Female	Adult	BAR	Pink	Moist	No	No	No	No	No	No	No	No	No	Mild abrasion Dorsal to OD. Mild abrasion above left nares. Mild chin abrasion. Carapace mild erosions and flaking.	Assymetrical	ABN	WithinNormalLimits	Flaking	Erosions	WithinNormalLimits	Normal	WithinNormalLimits	No	2.9	0.25	0.01	0.04	0.19	0.54	0.05	0.14	0.15
18-4027	2018	May	SB	Initial	Trap	Released	89.4	51.1	Water	104	80	43	61	107	185	4.23064	NA	Juvenile	BAR	Light pink	Moist	No	No	No	No	No	No	No	No	No	Measurements from 5/23/2018	WithinNormalLimits	WithinNormalLimits	WithinNormalLimits	Flaking	WithinNormalLimits	WithinNormalLimits	Normal	WithinNormalLimits	No	2.3	0.28	0.01	0.03	0.21	0.47	0.11	0.25	0.17
18-4028	2018	May	SB	Initial	Incidental	Released	71.3	75.7	Water	117	85	48	67	113	250	4.28549	NA	Sub-adult	BAR	Light pink	Moist	No	No	No	No	No	No	No	No	No	Wild born HL D4 missing blood was noted in mouth, blood clots removed at the end of physical exam Blood clots in blood samples	WithinNormalLimits	WithinNormalLimits	WithinNormalLimits	Flaking	WithinNormalLimits	Extremity ABN	Normal	WithinNormalLimits	No	4.8	0.33	0	0.01	0.24	1.17	0.1	0.48	0.2
18-4030	2018	May	SB	Initial	Trap	Released	68.4	80.2	Water	78	60	32	42	74	76	4.42135	NA	Juvenile	BAR	Light pink	Moist	No	Yes	No	No	No	No	Yes	No	Yes	Bubbles from nares, uncertain if discharge or not	Assymetrical	WithinNormalLimits	WithinNormalLimits	WithinNormalLimits	WithinNormalLimits	WithinNormalLimits	Normal	WithinNormalLimits	No	3	0.5	0	0.01	0.33	0.99	0.15	0.46	0.17
18-4031	2018	May	SB	Initial	Trap	Released	89.4	51.1	Water	118	71	36	48	87	115	NA	Female	Juvenile	BAR	Light pink	Moist	No	No	No	No	No	No	No	No	No	Wild born	WithinNormalLimits	WithinNormalLimits	WithinNormalLimits	WithinNormalLimits	WithinNormalLimits	WithinNormalLimits	Normal	WithinNormalLimits	No	2.8	0.39	0.01	0.02	0.27	0.76	0.12	0.33	0.26
18-4032	2018	May	SB	Initial	Trap	Released	68.4	80.2	Water	162	117	64	87	158	655	3.85251	Male	Sub-adult	BAR	Light pink	Moist	No	No	No	No	No	No	No	No	Yes	Pyramidal carapace and very light colored plastron Was in captivity for 8 years	WithinNormalLimits	WithinNormalLimits	WithinNormalLimits	Other	Other	WithinNormalLimits	Normal	WithinNormalLimits	No	3.4	0.37	0	0.01	0.27	0.9	0.08	0.28	0.19
18-4035	2018	May	SB	Initial	Incidental	Released	73.4	70.6	Land	90	71	37	50	90	117	4.36882	Male	Juvenile	BAR	Light pink	Moist	No	No	No	No	No	No	No	No	No		WithinNormalLimits	WithinNormalLimits	WithinNormalLimits	WithinNormalLimits	WithinNormalLimits	WithinNormalLimits	Normal	WithinNormalLimits	No	2.6	0.34	0.01	0.01	0.25	0.65	0.27	0.7	0.17
18-4038	2018	May	SB	Initial	Trap	Released	82.9	74.4	Water	203	134	72	100	185	1126	3.68324	Male	Adult	BAR	Pink	Moist	No	No	No	No	No	No	No	No	No	Abrasion in chin, horizontal scar under nares	WithinNormalLimits	ABN	WithinNormalLimits	Flaking	Erosions	WithinNormalLimits	Normal	WithinNormalLimits	No	3.4	0.28	0	0	0.22	0.74	0.05	0.17	0.16
18-4039	2018	May	SB	Initial	Incidental	Released	82.9	74.4	Land	220	146	80	108	198	1477	3.19132	Male	Adult	BAR	Light pink	Moist	No	No	No	No	No	No	No	No	Yes	Leeches on plastron	WithinNormalLimits	WithinNormalLimits	WithinNormalLimits	WithinNormalLimits	WithinNormalLimits	WithinNormalLimits	Normal	WithinNormalLimits	No	3.8	0.22	0	0.01	0.18	0.68	0.05	0.19	0.16
18-4041	2018	May	SB	initial	Incidental	Hospitalized	71.3	75.7	Water	216	NA	NA	NA	NA	1200	3.98336	Male	Adult	QAR	Light pink	Moist	No	No	No	No	No	No	No	No	Yes	Leeches on plastron. Polyp-like growth on right side of oral cavity; about 3 cm in length and 1.5 cm in width. Bright pink in color and diffusely pale bumps/spots throughout. Crusted with caseous (yellow-brown) material that was easily swabbed off. Appears to be attached at right commissure area. 2 swabs oral only around mass. 2 swabs OCS. Brought back to turtle building, deciding on sending to v…	Assymetrical	ABN	Aural abscess	WithinNormalLimits	Erosions	WithinNormalLimits	Normal	WithinNormalLimits	No	3.4	0.12	0	0.01	0.1	0.35	0.05	0.16	0.2
18-4043	2018	June	SB	Initial	Trap	Released	53.2	92.7	Water	123	88	52	68	121	295	4.19449	NA	Sub-adult	BAR	Light pink	Moist	No	No	No	No	No	No	No	No	No	Large chunks missing around edge of carapace cranially and caudally	WithinNormalLimits	WithinNormalLimits	WithinNormalLimits	Predator injury	Flaking	WithinNormalLimits	Normal	WithinNormalLimits	No	3.4	0.28	0.01	0.02	0.22	0.73	0.15	0.49	0.16
18-4044	2018	June	SB	Initial	Trap	Released	53.2	92.7	Water	128	95	52	68	129	338	4.10381	NA	Sub-adult	BAR	Light pink	Dry	No	No	No	No	No	No	No	No	No	Mild flaking of beak Dry mucous membranes and cloaca	WithinNormalLimits	WithinNormalLimits	WithinNormalLimits	Flaking	WithinNormalLimits	WithinNormalLimits	Normal	WithinNormalLimits	No	1.4	0.25	0.01	0.01	0.19	0.27	0.15	0.21	0.19
18-4046	2018	June	SB	Initial	Trap	Released	53.2	92.7	Water	134	93	56	74	131	375	4.1454	NA	Sub-adult	BAR	Pale	Moist	No	No	No	No	No	No	No	No	No		Assymetrical	WithinNormalLimits	NA	Flaking	Flaking	WithinNormalLimits	Normal	WithinNormalLimits	No	2.9	0.3	0	0	0.23	0.66	0.08	0.22	0.18
18-4047	2018	June	SB	Initial	Trap	Released	53.2	92.7	Water	129	94	52	71	130	323	4.29672	NA	Sub-adult	BAR	Light pink	Moist	No	No	No	No	No	No	No	No	Yes	Mild redness, more prominent in right side, at comissures of mouth	WithinNormalLimits	WithinNormalLimits	WithinNormalLimits	Flaking	WithinNormalLimits	WithinNormalLimits	Normal	WithinNormalLimits	No	4	0.26	0.01	0.02	0.2	0.81	0.11	0.43	0.2
18-4049	2018	June	SB	Initial	Incidental	Released	83	47	Land	184	128	74	97	176	934	3.60224	Female	Adult	QAR	Light pink	Moist	No	No	No	No	No	No	No	No	No	Gravid - bringing her back to Turtle Building Flaking of beak	WithinNormalLimits	WithinNormalLimits	NA	Flaking	WithinNormalLimits	WithinNormalLimits	Normal	WithinNormalLimits	Yes	4	0.29	0	0.02	0.22	0.88	0.06	0.23	0.19
18-4050	2018	June	SB	Initial	Incidental	Released	83	47	Land	145	109	55	79	141	433	4.32698	Female	Sub-adult	QAR	Light pink	Moist	No	No	No	No	No	No	No	No	No	Clotted samples- mostly plasma	WithinNormalLimits	WithinNormalLimits	NA	Flaking	WithinNormalLimits	WithinNormalLimits	Normal	WithinNormalLimits	No	4.4	0.32	0	0.02	0.24	1.05	0.08	0.34	0.15
18-4051	2018	June	SB	Initial	Trap	Released	52.9	67	Water	123	84	51	65	120	283	4.31472	Female	Sub-adult	BAR	Pink	Moist	No	No	No	No	No	No	No	No	Yes	Redness of skin under tympanums near comissures of mouth on both sides	WithinNormalLimits	WithinNormalLimits	WithinNormalLimits	Flaking	Erosions	WithinNormalLimits	Normal	WithinNormalLimits	No	3.3	0.27	0	0.01	0.21	0.7	0.1	0.34	0.11
18-4053	2018	June	SB	Initial	Trap	Released	52.9	67	Water	109	78	45	57	104	200	4.37041	NA	Juvenile	QAR	Light pink	Moist	No	No	No	No	No	No	No	No	No	Bobbing head through PE	Assymetrical	WithinNormalLimits	NA	Flaking	Flaking	WithinNormalLimits	Normal	WithinNormalLimits	No	3.5	0.33	0.02	0.07	0.23	0.8	0.15	0.52	0.13
18-4055	2018	June	SB	Initial	Incidental	Released	52.9	67	Water	80	60	31	44	78	84	4.35292	NA	Juvenile	BAR	Pink	Moist	No	No	No	No	No	No	No	No	No	Cranial part of turtle also seemed full of air and negative pressure of needle was nonexistent	WithinNormalLimits	WithinNormalLimits	WithinNormalLimits	WithinNormalLimits	WithinNormalLimits	WithinNormalLimits	Normal	WithinNormalLimits	No	2	0.36	0	0.01	0.26	0.52	0.28	0.57	0.14
18-4058	2018	June	SB	Initial	Trap	Released	59	78	Water	131	92	52	73	130	329	4.3642	Female	Juvenile	BAR	Pale	Moist	No	No	No	No	No	No	No	No	No	Moderate carapace flaking	WithinNormalLimits	WithinNormalLimits	WithinNormalLimits	Flaking	WithinNormalLimits	WithinNormalLimits	Normal	WithinNormalLimits	No	2.9	0.31	0	0.01	0.23	0.67	0.12	0.35	0.14
18-4060	2018	June	SB	Initial	Trap	Released	71	66	Water	179	122	77	98	179	908	3.49167	Female	Adult	BAR	Light pink	Moist	No	No	No	No	No	No	No	No	No	Follicles and at least one soft egg. Had trAnsmitter last year; lost over winter. Bringing back to TB for transmitter replacement. Old transmitter holes on right caudal carapace. Released 6/7.	WithinNormalLimits	WithinNormalLimits	WithinNormalLimits	Other	WithinNormalLimits	WithinNormalLimits	Normal	WithinNormalLimits	Yes	3.2	0.26	0	0.01	0.21	0.66	0.06	0.2	0.12
18-4066	2018	June	SB	Initial	Trap	Released	62	99	Water	131	96	54	74	130	361	4.08639	Male	Sub-adult	QAR	Pale	Moist	No	No	No	No	No	No	No	No	No		WithinNormalLimits	WithinNormalLimits	NA	Flaking	WithinNormalLimits	WithinNormalLimits	Normal	WithinNormalLimits	No	1.7	0.32	0	0	0.24	0.41	0.09	0.15	0.16
18-4067	2018	June	SB	Initial	Incidental	Released	78	41	Land	162	108	63	86	160	576	4.29766	Male	Sub-adult	BAR	Light pink	Moist	No	No	Yes	No	No	No	Yes	No	No	White pimple on left tympanum Slight redness and swelling just caudal to beak Mild redness of cloaca Mild erosions all over carapace but significant erosion or predator injury on cranial left portion Mild ocular discharge	WithinNormalLimits	WithinNormalLimits	Aural abscess	Erosions	Erosions	WithinNormalLimits	ABN	WithinNormalLimits	No	3.6	0.31	0	0.01	0.23	0.84	0.07	0.24	0.21
18-4068	2018	June	SB	Initial	Incidental	Released	79	37	Land	84	68	36	48	84	NA	NA	NA	Juvenile	BAR	Pink	Moist	No	No	No	No	No	No	No	No	No		Assymetrical	WithinNormalLimits	WithinNormalLimits	WithinNormalLimits	WithinNormalLimits	WithinNormalLimits	Normal	WithinNormalLimits	No	4.9	0.33	0.01	0.07	0.24	1.16	0.24	1.16	0.23
18-4072	2018	June	SB	Initial	Incidental	Released	91	59	Land	189	127	82	106	193	1058	3.34461	Female	Adult	BAR	Light pink	Moist	No	No	No	No	No	No	No	No	No	Missing digits 3-5 on right front limb Sampled at TB after being induced over the weekend at McHenry. GPS/data from when found in field (while nesting - abandoned nest) before bringing in on 6/14. Time of sample 1:34 PM	Assymetrical	WithinNormalLimits	WithinNormalLimits	WithinNormalLimits	WithinNormalLimits	Extremity ABN	Normal	WithinNormalLimits	Yes	3.7	0.2	0.01	0.04	0.15	0.57	0.04	0.16	0.15
18-4073	2018	June	SB	Initial	Telemetry	Released	NA	NA	Water	180	124	78	100	180	931	3.4444	Female	Adult	BAR	Light pink	Moist	No	No	No	No	No	No	No	No	No	Sampled on 6/19/2018 at 12:43 PM after coming back from McHenry. Cloaca red and slightly swollen GPS data from 6/8	WithinNormalLimits	WithinNormalLimits	WithinNormalLimits	Flaking	Erosions	WithinNormalLimits	ABN	WithinNormalLimits	Yes	3.2	0.16	0.01	0.02	0.13	0.43	0.04	0.13	0.1
18-4077	2018	June	SB	Initial	Trap	Released	68	85	Water	197	134	78	113	186	1117	3.46098	Female	Adult	BAR	Light pink	Moist	No	No	No	No	No	No	No	No	No	Sampled at TB post being induced at McHenry. GPS data from frield capture on 6/18	WithinNormalLimits	WithinNormalLimits	NA	WithinNormalLimits	WithinNormalLimits	WithinNormalLimits	Normal	WithinNormalLimits	Yes	3	0.17	0.01	0.02	0.14	0.43	0.03	0.09	0.1
18-4079	2018	June	SB	Yes	Incidental	Released	70	100	Land	171	NA	NA	NA	NA	818	3.51431	Female	Adult	BAR	Light pink	Moist	No	No	No	No	No	No	No	No	No	Sampled before returning to the field after being induced. Sampled @ noon on 6/22. Captured 6/19 while digging/abandoning nesting on sandspit at SB. Carapace has severe scarring from previous burns - has been known to have for a few years.	WithinNormalLimits	NA	WithinNormalLimits	Other	WithinNormalLimits	WithinNormalLimits	Normal	WithinNormalLimits	Yes	2.7	0.4	0.02	0.05	0.26	0.71	0.08	0.21	0.12
18-4080	2018	June	SB	Initial	Incidental	Released	70	100	Land	184	126	78	100	175	980	3.42471	Female	Adult	BAR	Light pink	Moist	No	No	No	No	No	No	No	No	No	Sampled before returning to the field after being induced. Left HL is a stub - uses it for walking; appears entire femur is intact. Left caudal carapace marginal scutes ridged. Plastron bear bridges has old predation injury/erosions. Cloacal discharge while sampling - viscous clear urine. Sampled @ noon on 6/22	Assymetrical	WithinNormalLimits	WithinNormalLimits	Other	Predator injury	Extremity ABN	ABN	WithinNormalLimits	Yes	5.4	0.18	0	0.01	0.15	0.8	0.05	0.26	0.11
18-4081	2018	June	SB	Initial	Incidental	Released	70	100	Land	174	118	68	111	171	825	3.61475	Female	Adult	BAR	Light pink	Moist	No	No	No	No	No	No	No	No	No	Sampled before returning to the field after being induced. Flacid cloaca. Erosion on left bridge. Sampled at noon on 6/22. Had not been seen since summer 2015 weighing 654 grams.	WithinNormalLimits	WithinNormalLimits	WithinNormalLimits	WithinNormalLimits	Erosions	WithinNormalLimits	ABN	WithinNormalLimits	Yes	4.9	0.2	0.01	0.03	0.16	0.8	0.05	0.23	0.12
18-4082	2018	June	SB	Initial	Trap	Released	71	83	Water	139	100	56	78	138	422	4.07047	Male	Sub-adult	BAR	Pink	Moist	No	No	No	No	No	No	No	No	Yes		WithinNormalLimits	WithinNormalLimits	WithinNormalLimits	Flaking	WithinNormalLimits	WithinNormalLimits	Normal	WithinNormalLimits	No	3.4	0.29	0.02	0.06	0.21	0.7	0.06	0.21	0.16
18-4083	2018	June	SB	Yes	Trap	Released	71	83	Water	126	91	52	71	121	296	4.37235	NA	Sub-adult	BAR	Light pink	Dry	No	No	No	No	No	No	No	No	No	Right cranial portion of carapace with predator injury Red markings on caudal plastron Cloaca and mouth very dry Mild flaking of beak	WithinNormalLimits	WithinNormalLimits	WithinNormalLimits	Predator injury	Other	WithinNormalLimits	Normal	WithinNormalLimits	No	2	0.27	0.02	0.04	0.19	0.39	0.12	0.23	0.15
18-4088	2018	July	SB	Initial	Incidental	Released	82	57	Land	95	72	44	49	94	124	4.63267	NA	Juvenile	BAR	Pale	Moist	No	No	No	No	No	No	No	No	No	Right rear and left front scutes missing likely from injury severe flaking of plastron Blood on tongue stump tail with healing skin	WithinNormalLimits	WithinNormalLimits	WithinNormalLimits	Predator injury	Flaking	WithinNormalLimits	Normal	WithinNormalLimits	No	1.6	0.3	0.01	0.02	0.22	0.35	0.21	0.33	0.21
18-4090	2018	July	SB	Yes	Telemetry	Released	90	50	Water	201	NA	NA	NA	NA	1133	3.57095	Female	Adult	BAR	Pink	Moist	No	No	No	No	No	No	No	No	Yes	Measurements taken previously Stump tail	WithinNormalLimits	WithinNormalLimits	NA	Flaking	Erosions	Extremity ABN	Normal	WithinNormalLimits	No	4	0.16	0	0	0.14	0.56	0.05	0.2	0.16
18-4091	2018	July	SB	Initial	Trap	Released	76	64	Water	135	96	54	71	133	370	4.244	NA	Sub-adult	BAR	Pink	Moist	No	No	No	No	No	No	No	No	Yes		Assymetrical	WithinNormalLimits	WithinNormalLimits	WithinNormalLimits	WithinNormalLimits	WithinNormalLimits	Normal	WithinNormalLimits	No	2.9	0.24	0	0.01	0.19	0.55	0.08	0.24	0.17
18-4092	2018	July	SB	Initial	Trap	Released	75	68	Water	81	63	32	43	78	86	4.38415	NA	Juvenile	BAR	Pink	Moist	No	No	No	No	No	No	No	No	Yes		WithinNormalLimits	WithinNormalLimits	WithinNormalLimits	WithinNormalLimits	WithinNormalLimits	WithinNormalLimits	Normal	WithinNormalLimits	No	1.8	0.46	0	0	0.31	0.56	0.17	0.31	0.15
18-4093	2018	June	SB	Initial	Incidental	Released	64	95	Land	186	127	75	102	96	983	3.49664	Female	Adult	BAR	Light pink	Moist	No	No	No	No	No	No	No	No	No	Sampled after being induced and returned to field. Induced over weekend and laid ten eggs. Returned Tuesday to SB. Slight healed abrasion on ventral neck near chin.	WithinNormalLimits	WithinNormalLimits	WithinNormalLimits	WithinNormalLimits	WithinNormalLimits	WithinNormalLimits	Normal	WithinNormalLimits	Yes	3.8	0.25	0	0.01	0.2	0.75	0.07	0.25	0.14
18-4094	2018	June	SB	Initial	Trap	Released	73	78	Water	NA	NA	NA	NA	NA	360	NA	Female	Sub-adult	QAR	Light pink	Moist	No	No	No	No	No	No	No	No	No	Gary will name ABJQ. Algae on caudal carapace. Carapacial scutes are very pyramidal	WithinNormalLimits	WithinNormalLimits	WithinNormalLimits	Other	WithinNormalLimits	WithinNormalLimits	Normal	WithinNormalLimits	No	2.8	0.33	0	0	0.25	0.69	0.08	0.23	0.17
18-4095	2018	June	SB	Initial	Incidental	Released	73	78	Water	78	59	31	43	78	97	3.85941	Male	Juvenile	BAR	Light pink	Moist	No	No	No	No	No	No	No	No	Yes	In water basking. Several small leeches and a lot of algae on caudal carapace.	WithinNormalLimits	WithinNormalLimits	WithinNormalLimits	WithinNormalLimits	WithinNormalLimits	WithinNormalLimits	Normal	WithinNormalLimits	No	2.4	0.41	0	0	0.29	0.7	0.14	0.35	0.13
18-4096	2018	June	SB	Initial	Trap	Released	70	68	Water	172	120	67	88	166	719	4.01199	Male	Sub-adult	BAR	Light pink	Moist	No	No	No	No	No	No	No	No	Yes	MCA trap. Leeches on roof if mouth.	WithinNormalLimits	WithinNormalLimits	WithinNormalLimits	WithinNormalLimits	WithinNormalLimits	WithinNormalLimits	Normal	WithinNormalLimits	No	2.4	0.3	0	0	0.23	0.55	0.09	0.2	0.14
18-4098	2018	June	SB	Initial	Trap	Released	70	68	Water	117	88	48	63	115	245	4.34326	NA	Juvenile	QAR	Light pink	Moist	No	No	No	No	No	No	No	No	No	Two small plasma tubes. Extra vertebral scute on carapace	WithinNormalLimits	WithinNormalLimits	NA	Other	WithinNormalLimits	WithinNormalLimits	Normal	WithinNormalLimits	No	1.6	0.26	0	0.01	0.2	0.32	0.1	0.16	0.22
18-4099	2018	June	SB	Initial	Trap	Released	70	68	Water	90	69	37	51	89	121	4.28227	Female	Juvenile	BAR	Light pink	Moist	No	No	No	No	No	No	No	No	Yes	Leeches on mouth. Algae on caudal carapace.	WithinNormalLimits	WithinNormalLimits	WithinNormalLimits	WithinNormalLimits	WithinNormalLimits	WithinNormalLimits	Normal	WithinNormalLimits	No	4	0.43	0	0.01	0.3	1.18	0.14	0.57	0.15
18-4100	2018	June	SB	Initial	Trap	Released	80	62	Water	137	NA	NA	NA	NA	397	4.14419	Female	Sub-adult	BAR	Pale	Dry	No	No	No	No	No	No	No	No	Yes		WithinNormalLimits	WithinNormalLimits	NA	Flaking	WithinNormalLimits	WithinNormalLimits	Normal	WithinNormalLimits	No	2.2	0.23	0	0	0.19	0.41	0.12	0.27	0.16
18-4101	2018	June	SB	Initial	Trap	Released	80	62	Water	122	92	50	71	123	284	4.2413	Male	Sub-adult	BAR	Light pink	Moist	No	No	No	No	No	No	No	No	No	Flared marginal carapace scoops. Erosions on caudal plastron	WithinNormalLimits	WithinNormalLimits	WithinNormalLimits	WithinNormalLimits	Erosions	WithinNormalLimits	Normal	WithinNormalLimits	No	3	0.37	0	0.01	0.26	0.79	0.09	0.28	0.17
18-4104	2018	June	SB	Initial	Trap	Released	73	78	Water	95	70	38	51	91	136	4.37615	Male	Juvenile	BAR	Light pink	Moist	No	No	No	No	No	No	No	No	No		WithinNormalLimits	WithinNormalLimits	WithinNormalLimits	WithinNormalLimits	WithinNormalLimits	WithinNormalLimits	Normal	WithinNormalLimits	No	1.8	0.33	0.01	0.01	0.24	0.44	0.23	0.41	0.16
18-4107	2018	June	SB	Yes	Trap	Released	73	78	Water	144	101	57	76	141	453	4.12527	Female	Sub-adult	BAR	Light pink	Moist	No	No	No	No	No	No	No	No	Yes	Leeches on parasite and in mouth	WithinNormalLimits	WithinNormalLimits	WithinNormalLimits	WithinNormalLimits	WithinNormalLimits	WithinNormalLimits	Normal	WithinNormalLimits	No	5	0.31	0	0.01	0.24	1.19	0.08	0.38	0.17
18-4108	2018	June	SB	Initial	Incidental	Released	73	78	Water	150	104	57	80	145	504	4.10823	Female	Sub-adult	BAR	Pale	Dry	No	No	No	No	No	No	No	No	Yes		Assymetrical	WithinNormalLimits	WithinNormalLimits	WithinNormalLimits	WithinNormalLimits	WithinNormalLimits	Normal	WithinNormalLimits	No	3.1	0.33	0	0.01	0.25	0.77	0.07	0.22	0.18
18-4111	2018	June	SB	Initial	Trap	Released	NA	NA	Water	132	90	53	71	132	352	4.21872	NA	Sub-adult	BAR	Light pink	Moist	No	No	No	No	No	No	No	No	Yes		WithinNormalLimits	WithinNormalLimits	WithinNormalLimits	WithinNormalLimits	WithinNormalLimits	WithinNormalLimits	Normal	WithinNormalLimits	No	2.7	0.3	0	0	0.23	0.63	0.09	0.25	0.16
18-4113	2018	June	SB	Initial	Trap	Released	73	78	Water	134	99	54	79	132	367	4.21025	NA	Sub-adult	BAR	Light pink	Moist	No	No	No	No	No	No	No	No	Yes	Marta	WithinNormalLimits	WithinNormalLimits	WithinNormalLimits	WithinNormalLimits	WithinNormalLimits	WithinNormalLimits	Normal	WithinNormalLimits	No	2.2	0.24	0.01	0.02	0.18	0.4	0.16	0.34	0.17
18-4114	2018	June	SB	Initial	Trap	Released	73	78	Water	142	102	54	82	143	445	4.07195	NA	Sub-adult	BAR	Pale	Moist	No	No	No	No	No	No	No	No	Yes	Leeches on plastron	WithinNormalLimits	WithinNormalLimits	WithinNormalLimits	WithinNormalLimits	WithinNormalLimits	WithinNormalLimits	Normal	WithinNormalLimits	No	3.6	0.29	0.01	0.04	0.21	0.76	0.07	0.27	0.14
18-4115	2018	June	SB	Initial	Trap	Released	70	68	Water	211	148	75	110	195	1400	3.08142	Male	Adult	QAR	Light pink	Moist	No	No	No	No	No	No	No	No	No	Marta	WithinNormalLimits	WithinNormalLimits	WithinNormalLimits	WithinNormalLimits	Erosions	WithinNormalLimits	Normal	WithinNormalLimits	No	4.5	0.22	0	0	0.18	0.82	0.05	0.24	0.16
18-4116	2018	June	SB	Initial	Trap	Released	70	68	Water	183	123	71	96	173	926	3.59098	Female	Adult	QAR	Light pink	Moist	No	No	No	No	No	No	No	No	Yes	Leeches	WithinNormalLimits	WithinNormalLimits	WithinNormalLimits	WithinNormalLimits	WithinNormalLimits	WithinNormalLimits	Normal	WithinNormalLimits	No	4.1	0.27	0	0.01	0.21	0.87	0.06	0.24	0.16
18-4119	2018	June	SB	Initial	Trap	Released	NA	NA	Water	121	140	83	105	197	1342	1.00415	Male	Adult	BAR	Light pink	Moist	No	No	No	No	No	No	No	No	No	Blood clot	WithinNormalLimits	WithinNormalLimits	WithinNormalLimits	WithinNormalLimits	WithinNormalLimits	WithinNormalLimits	Normal	WithinNormalLimits	No	3.9	0.29	0	0.01	0.22	0.87	0.05	0.21	0.18
18-4120	2018	July	SB	Initial	Trap	Released	75	68	Water	134	97	55	73	130	381	4.09829	Female	Sub-adult	QAR	Pink	Moist	No	No	No	No	No	No	No	No	Yes	Pyramiding of carapacial scutes	WithinNormalLimits	WithinNormalLimits	NA	Other	WithinNormalLimits	WithinNormalLimits	Normal	WithinNormalLimits	No	3.8	0.29	0	0.01	0.22	0.85	0.06	0.24	0.19
18-4124	2018	June	SB	Initial	Trap	Released	73	78	Water	163	116	67	85	159	665	3.84955	NA	Sub-adult	QAR	Light pink	Moist	No	No	No	No	No	No	No	No	No	MCA Plastron erosions On anal scutes	WithinNormalLimits	WithinNormalLimits	WithinNormalLimits	WithinNormalLimits	Erosions	WithinNormalLimits	Normal	WithinNormalLimits	No	1.6	0.28	0	0.01	0.21	0.34	0.07	0.11	0.15
18-4125	2018	June	SB	Initial	Trap	Released	73	78	Water	88	67	39	50	85	118	4.18643	Female	Juvenile	BAR	Light pink	Moist	No	No	No	No	No	No	No	No	Yes	MCA Leeches	WithinNormalLimits	WithinNormalLimits	WithinNormalLimits	WithinNormalLimits	WithinNormalLimits	WithinNormalLimits	Normal	WithinNormalLimits	No	2.6	0.37	0.01	0.03	0.26	0.68	0.18	0.47	0.14
18-4126	2018	June	SB	Initial	Trap	Released	73	78	Water	109	78	45	59	106	216	4.16118	NA	Juvenile	QAR	Light pink	Moist	No	No	No	No	No	No	No	No	No	Wild born MCA	WithinNormalLimits	WithinNormalLimits	WithinNormalLimits	WithinNormalLimits	WithinNormalLimits	WithinNormalLimits	Normal	WithinNormalLimits	No	2.6	0.27	0	0	0.21	0.55	0.15	0.4	0.13
18-4127	2018	June	SB	Initial	Trap	Released	73	78	Water	179	122	68	94	180	849	3.73425	Male	Adult	BAR	Light pink	Moist	No	No	No	No	No	No	No	No	No	MCA (Veronica trap) Severe nasal erosion	Assymetrical	ABN	WithinNormalLimits	WithinNormalLimits	WithinNormalLimits	WithinNormalLimits	Normal	WithinNormalLimits	No	2.5	0.25	0	0	0.2	0.5	0.08	0.19	0.17
18-4128	2018	June	SB	Initial	Incidental	Released	73	78	Land	133	95	51	72	133	345	4.34025	Female	Sub-adult	BAR	Light pink	Moist	No	No	No	No	No	No	No	No	No	MCA (Veronica trap) Small plastron erosions near anal scutes	WithinNormalLimits	WithinNormalLimits	WithinNormalLimits	WithinNormalLimits	Erosions	WithinNormalLimits	Normal	WithinNormalLimits	No	2	0.24	0.01	0.02	0.18	0.37	0.09	0.18	0.19
18-4132	2018	June	SB	Initial	Trap	Released	80	62	Water	82	63	34	42	80	95	4.22434	Male	Juvenile	BAR	Light pink	Moist	No	No	No	No	No	No	No	No	No	MAC Veronica	WithinNormalLimits	WithinNormalLimits	WithinNormalLimits	WithinNormalLimits	WithinNormalLimits	WithinNormalLimits	Normal	WithinNormalLimits	No	3.2	0.28	0.01	0.03	0.21	0.68	0.18	0.56	0.15
18-4133	2018	June	SB	Initial	Trap	Released	73	78	Water	122	86	50	67	122	294	4.14327	Male	Sub-adult	QAR	Light pink	Moist	No	No	No	No	No	No	No	No	No		WithinNormalLimits	WithinNormalLimits	WithinNormalLimits	WithinNormalLimits	WithinNormalLimits	WithinNormalLimits	Normal	WithinNormalLimits	No	2	0.31	0	0.01	0.23	0.47	0.11	0.21	0.16
18-4134	2018	June	SB	Initial	Trap	Released	73	78	Water	133	70	51	70	130	355	4.25232	NA	Sub-adult	BAR	Light pink	Moist	No	No	No	No	No	No	No	No	No	From Maria’s data. Wild born	WithinNormalLimits	WithinNormalLimits	WithinNormalLimits	WithinNormalLimits	WithinNormalLimits	WithinNormalLimits	Normal	WithinNormalLimits	No	3.4	0.3	0	0	0.23	0.79	0.08	0.29	0.16
18-4135	2018	June	SB	Initial	Trap	Released	73	78	Water	115	88	45	65	113	256	4.09339	NA	Sub-adult	BAR	Light pink	Moist	No	No	No	No	No	No	No	No	No	Laura (emma trap)	WithinNormalLimits	WithinNormalLimits	WithinNormalLimits	WithinNormalLimits	WithinNormalLimits	WithinNormalLimits	Normal	WithinNormalLimits	No	4	0.32	0.01	0.02	0.24	0.94	0.15	0.58	0.14
18-4136	2018	June	SB	Initial	Trap	Released	73	78	Water	153	109	59	83	149	539	4.0474	NA	Sub-adult	QAR	Light pink	Moist	No	No	No	No	No	No	No	No	Yes	Laura (callie capture). Leech on carapace	WithinNormalLimits	WithinNormalLimits	WithinNormalLimits	WithinNormalLimits	WithinNormalLimits	WithinNormalLimits	Normal	WithinNormalLimits	No	4	0.37	0.01	0.04	0.26	1.04	0.07	0.28	0.17
18-4143	2018	June	SB	Initial	Trap	Released	80	62	Water	123	90	51	72	125	313	4.02945	Female	Sub-adult	QAR	Light pink	Moist	No	No	No	No	No	No	No	No	No	Gary trap. Algae covered carapace.	WithinNormalLimits	WithinNormalLimits	WithinNormalLimits	WithinNormalLimits	WithinNormalLimits	WithinNormalLimits	Normal	WithinNormalLimits	No	1.6	0.27	0.02	0.03	0.19	0.31	0.05	0.08	0.22
18-4144	2018	June	SB	Initial	Trap	Released	80	62	Water	182	121	71	96	172	833	3.94433	Male	Adult	QAR	Light pink	Moist	No	No	No	No	No	No	No	No	Yes	Erosion between femoral scutes of plastron. Several small leeches inside moith. MCA	WithinNormalLimits	WithinNormalLimits	NA	WithinNormalLimits	Erosions	WithinNormalLimits	Normal	WithinNormalLimits	No	1.6	0.32	0.02	0.03	0.22	0.36	0.08	0.12	0.16
18-4145	2018	June	SB	Initial	Trap	Released	80	62	Water	140	97	54	76	135	403	4.26934	Male	Sub-adult	QAR	Light pink	Moist	No	No	No	No	No	No	No	No	No	MAC	WithinNormalLimits	WithinNormalLimits	WithinNormalLimits	WithinNormalLimits	WithinNormalLimits	WithinNormalLimits	Normal	WithinNormalLimits	No	2.2	0.3	0	0.01	0.23	0.51	0.08	0.17	0.16
18-4158	2018	July	SB	Yes	Telemetry	Released	77	70	Water	216	NA	NA	NA	NA	1416	3.22492	Male	Adult	BAR	Pink	Moist	No	No	No	No	No	No	No	No	No	Caseous debris present near surgical site, growth appears larger than when it was last assessed 6/27 Swabs were bloody when removed from mouth, seemed painful while swabbing	Assymetrical	ABN	WithinNormalLimits	WithinNormalLimits	WithinNormalLimits	WithinNormalLimits	Normal	WithinNormalLimits	No	2.7	0.17	0	0.01	0.14	0.39	0.05	0.13	0.19
18-4160	2018	July	SB	Initial	Trap	Released	77	69	Water	93	68	38	51	91	128	4.37733	NA	Juvenile	BAR	Pink	Moist	No	No	No	No	No	No	No	No	No		WithinNormalLimits	WithinNormalLimits	WithinNormalLimits	WithinNormalLimits	WithinNormalLimits	WithinNormalLimits	Normal	WithinNormalLimits	No	3	0.25	0.01	0.02	0.19	0.57	0.16	0.47	0.12
18-4161	2018	July	SB	Initial	Trap	Released	77	69	Water	130	93	54	71	126	348	4.1355	Female	Sub-adult	QAR	Light pink	Moist	No	No	No	No	No	No	No	No	Yes	Blood seen above cloaca after swabbing, but bloated leeches were nearby so that could be the cause Slight pyramiding of carapace RR P4 nail lighter in color and curved cramially	WithinNormalLimits	WithinNormalLimits	WithinNormalLimits	Other	Erosions	Extremity ABN	Normal	WithinNormalLimits	No	3.9	0.26	0	0.01	0.21	0.8	0.09	0.33	0.15
18-4163	2018	July	SB	Initial	Trap	Released	76	55	Water	120	85	47	65	118	248	4.51107	Male	Juvenile	BAR	Pink	Moist	No	No	No	No	No	No	No	No	Yes	On RF limb near where it meets the base of the neck, there is a small scar tissue build up, raised hardened bump	WithinNormalLimits	WithinNormalLimits	WithinNormalLimits	Flaking	WithinNormalLimits	WithinNormalLimits	Normal	WithinNormalLimits	No	3.6	0.3	0.01	0.03	0.23	0.81	0.12	0.41	0.16
18-4164	2018	July	SB	Initial	Incidental	Released	76	55	Water	83	64	35	46	82	97	4.25817	Male	Juvenile	BAR	Light pink	Moist	No	No	No	No	No	No	No	No	No	Cranial plastron has evidence of predator damage	WithinNormalLimits	WithinNormalLimits	WithinNormalLimits	WithinNormalLimits	Predator injury	WithinNormalLimits	Normal	WithinNormalLimits	No	2.2	0.32	0.01	0.01	0.24	0.52	0.15	0.33	0.16
18-4165	2018	July	SB	Initial	Trap	Released	68	70	Water	135	99	53	75	134	361	4.32031	Female	Sub-adult	BAR	Pink	Moist	No	No	No	No	No	No	No	No	Yes	Nub tail	WithinNormalLimits	WithinNormalLimits	WithinNormalLimits	WithinNormalLimits	WithinNormalLimits	Extremity ABN	Normal	WithinNormalLimits	No	1.6	0.17	0.01	0.02	0.14	0.22	0.11	0.17	0.17
18-4166	2018	July	SB	Yes	Trap	Released	71	61	Water	134	NA	NA	NA	NA	378	4.12168	Male	Sub-adult	BAR	Light pink	Moist	No	No	No	No	No	No	No	No	No	Measurements previously taken Mucous discharge from cloaca	WithinNormalLimits	WithinNormalLimits	WithinNormalLimits	Flaking	WithinNormalLimits	WithinNormalLimits	ABN	WithinNormalLimits	No	2.4	0.22	0.01	0.01	0.17	0.42	0.13	0.31	0.15
18-4167	2018	July	SB	Initial	Trap	Released	71	61	Water	117	84	51	666	120	270	4.07367	Male	Sub-adult	BAR	Light pink	Moist	No	No	No	No	No	No	No	No	Yes	Cranial carapace and plastron both show evidence of predatory injury. Carapace has significant flaking MM were moist but not as moist as usually expected	WithinNormalLimits	WithinNormalLimits	WithinNormalLimits	Flaking	Predator injury	WithinNormalLimits	Normal	WithinNormalLimits	No	2.4	0.2	0	0	0.17	0.4	0.1	0.24	0.16
18-4170	2018	July	SB	Initial	Incidental	Released	76	68	Land	93	72	40	52	93	126	4.41932	Male	Juvenile	BAR	Light pink	Moist	No	No	No	No	No	No	No	No	Yes	Slight abrasion on left forearm	WithinNormalLimits	ABN	WithinNormalLimits	WithinNormalLimits	WithinNormalLimits	WithinNormalLimits	Normal	WithinNormalLimits	No	2	0.3	0	0	0.23	0.46	0.23	0.46	0.14
18-4500	2018	May	IB-N	Initial	Telemetry	Released	64.6	67.6	Water	198	138	79	105	189	1128	3.46303	Female	Adult	QAR	Light pink	Moist	No	No	No	No	No	No	No	No	No	Uneven caudal carapace edge. Right side more dorsal than left. Mild flaking of carapace. Measurements from 5/17/2017	WithinNormalLimits	WithinNormalLimits	NA	Flaking	WithinNormalLimits	WithinNormalLimits	Normal	WithinNormalLimits	No	4.7	0.23	0	0	0.19	0.87	0.04	0.2	0.14
18-4501	2018	May	IB-N	Initial	Telemetry	Released	62.4	55.2	Water	205	140	85	103	195	1411	2.82837	Female	Adult	BAR	Light pink	Moist	No	No	No	No	No	No	No	No	No	Mild erosion on vertebral scute 1. Mild chin abrasion.	WithinNormalLimits	ABN	NA	Erosions	WithinNormalLimits	WithinNormalLimits	Normal	WithinNormalLimits	No	3.6	0.22	0	0	0.18	0.66	0.04	0.15	0.17
18-4502	2018	May	IB-N	Initial	Telemetry	Released	54.5	93.8	Water	200	130	83	100	190	1154	3.4533	Female	Adult	QAR	NA	NA	No	No	No	No	No	No	No	No	No	Measurements from 5/31/2017	WithinNormalLimits	WithinNormalLimits	NA	WithinNormalLimits	WithinNormalLimits	WithinNormalLimits	Normal	WithinNormalLimits	No	4	0.14	0.01	0.02	0.11	0.46	0.04	0.17	0.11
18-4503	2018	May	IB-N	Initial	Telemetry	Released	54.5	93.8	Water	192	134	75	102	183	1092	3.34539	Male	Adult	QAR	Pink	Moist	No	No	No	No	No	No	No	No	No	Measurements from 5/26/2017	Assymetrical	WithinNormalLimits	NA	Flaking	Erosions	WithinNormalLimits	Normal	WithinNormalLimits	No	2.5	0.21	0.01	0.03	0.16	0.41	0.05	0.14	0.16
18-4504	2018	May	IB-S	Initial	Incidental	Released	54.5	93.8	Water	194	129	76	101	198	1151	3.2225	Female	Adult	QAR	Light pink	Moist	No	No	No	No	No	No	No	No	No	Burn marks on carapace Right forelimb digit 2 missing toenail Short stump tail	WithinNormalLimits	WithinNormalLimits	WithinNormalLimits	Other	Erosions	Extremity ABN	Normal	WithinNormalLimits	No	4.2	0.28	0.01	0.05	0.21	0.87	0.05	0.21	0.13
18-4505	2018	May	IB-S	Initial	Telemetry	Released	73.4	70.6	Land	176	123	74	97	172	855	3.57655	Female	Adult	BAR	Light pink	Moist	No	No	No	No	No	No	No	No	No	Measurements from 5/24/2017	WithinNormalLimits	WithinNormalLimits	WithinNormalLimits	Flaking	Erosions	WithinNormalLimits	Normal	WithinNormalLimits	No	3.2	0.29	0.02	0.07	0.2	0.64	0.06	0.19	0.16
18-4506	2018	May	IB-S	Initial	Telemetry	Released	73.4	70.6	Land	191	145	86	113	190	1311	2.62901	Female	Adult	QAR	Light pink	Moist	No	Yes	No	No	No	No	Yes	No	No	Crusty debris in nares bright Yellow and mucous discharge with urine Flaking on beak Measurements from 5/2/2017	Assymetrical	WithinNormalLimits	NA	Flaking	Erosions	WithinNormalLimits	Normal	WithinNormalLimits	No	5	0.23	0	0.01	0.19	0.94	0.05	0.23	0.13
18-4507	2018	May	IB-N	Initial	Telemetry	Released	63.68	44.1	Water	207	135	84	107	198	1420	2.87394	Female	Adult	QAR	Light pink	Moist	No	No	No	No	No	No	No	No	Yes	Measurements taken 7/6/2017	Assymetrical	WithinNormalLimits	WithinNormalLimits	Flaking	Erosions	WithinNormalLimits	Normal	WithinNormalLimits	No	5.1	0.19	0	0.02	0.15	0.78	0.04	0.19	0.09
18-4508	2018	May	IB-N	Initial	Trap	Released	63.68	44.1	Water	189	128	71	97	183	1035	3.42752	Male	Adult	BAR	Light pink	Moist	No	No	No	No	No	No	No	No	No	Slight abrasion on right rear foot pad Measurements taken 5/24/2017	WithinNormalLimits	ABN	WithinNormalLimits	Flaking	Erosions	WithinNormalLimits	Normal	WithinNormalLimits	No	2.4	0.35	0.01	0.02	0.25	0.6	0.05	0.12	0.17
18-4509	2018	May	IB-S	Initial	Telemetry	Released	63.68	44.1	Water	194	127	83	104	195	1212	3.02522	Female	Adult	BAR	Light pink	Moist	No	No	No	No	No	No	No	No	No	Missing toe nail on right forelimb digit 4 Some erosions on plastron mild abrasions on beak and chin Measurements taken 4/20/2017	Assymetrical	ABN	NA	Flaking	Erosions	Extremity ABN	Normal	WithinNormalLimits	No	2.6	0.26	0	0.01	0.21	0.53	0.03	0.09	0.11
18-4510	2018	May	IB-S	Initial	Telemetry	Released	63.68	44.1	Water	192	132	81	107	187	1170	3.08364	Female	Adult	QAR	Light pink	Moist	No	No	No	No	No	No	No	No	Yes	Large piece of plastron absent under left forelimb, possible predator injury Measurements taken 7/6/2017	Assymetrical	WithinNormalLimits	NA	Erosions	Predator injury	WithinNormalLimits	Normal	WithinNormalLimits	No	2	0.2	0	0	0.17	0.33	0.05	0.11	0.15
18-4512	2018	May	IB-S	initial	Telemetry	Released	62.1	67	Land	176	121	71	97	168	885	3.45601	Female	Adult	QAR	Light pink	Moist	No	Yes	No	No	No	No	Yes	No	Yes	Opaque mucoid discharge from nares Measurements from 8/2/2017	WithinNormalLimits	WithinNormalLimits	NA	Flaking	Erosions	WithinNormalLimits	Normal	WithinNormalLimits	No	3.2	0.24	0.01	0.02	0.19	0.6	0.05	0.17	0.14
18-4513	2018	May	IB-S	Initial	Telemetry	Released	62.1	67	Water	201	134	78	108	189	1243	3.19192	Female	Adult	QAR	Light pink	Moist	No	No	No	No	No	No	No	No	Yes	Measurements from 4/24/2017	WithinNormalLimits	WithinNormalLimits	NA	Flaking	Erosions	WithinNormalLimits	Normal	WithinNormalLimits	No	4	0.22	0	0.02	0.18	0.72	0.05	0.2	0.12
18-4514	2018	May	IB-S	Initial	Telemetry	Released	62.1	67	Water	190	127	74	100	183	925	3.90914	Female	Adult	QAR	Light pink	Moist	No	No	No	No	No	No	No	No	Yes	Discoloration on beak Measurements from 4/26/2017	WithinNormalLimits	WithinNormalLimits	WithinNormalLimits	Erosions	Erosions	WithinNormalLimits	Normal	NA	No	2.5	0.27	0.01	0.01	0.21	0.52	0.07	0.17	0.15
18-4515	2018	May	IB-N	Initial	Telemetry	Released	85.2	49.1	Water	184	127	74	99	179	977	3.43593	Female	Adult	QAR	Light pink	Moist	No	No	No	No	No	No	No	No	Yes	Did not palpate eggs but did palpate a slight distention in that area Measurements from 5/11/2017	WithinNormalLimits	WithinNormalLimits	NA	Flaking	WithinNormalLimits	WithinNormalLimits	Normal	WithinNormalLimits	No	4.4	0.18	0.01	0.02	0.15	0.65	0.06	0.28	0.14
18-4516	2018	May	IB-N	Initial	Telemetry	Released	54.5	93.8	Water	241	139	85	112	200	1257	5.0067	Female	Adult	QAR	Light pink	Moist	No	No	No	No	No	No	No	No	Yes	Measurements from May 2017	WithinNormalLimits	WithinNormalLimits	WithinNormalLimits	WithinNormalLimits	WithinNormalLimits	WithinNormalLimits	Normal	WithinNormalLimits	No	3.4	0.24	0.01	0.03	0.18	0.63	0.05	0.18	0.13
18-4517	2018	May	IB-N	Initial	Telemetry	Released	54.5	93.8	Water	205	139	77	107	189	1248	3.33338	Male	Adult	BAR	Light pink	Moist	No	No	No	No	No	No	No	No	Yes	Many small leeches (in piles) in prefemoral and humeral inlets. Mucopurulent cloacal discharge after swabbing Measurements from 5/9/2017	Assymetrical	WithinNormalLimits	WithinNormalLimits	WithinNormalLimits	Erosions	WithinNormalLimits	ABN	WithinNormalLimits	No	3.8	0.26	0.01	0.02	0.2	0.76	0.05	0.2	0.15
18-4518	2018	May	IB-N	Initial	Telemetry	Released	54.5	93.8	Water	197	137	74	107	190	1182	3.23637	Female	Adult	QAR	Light pink	Moist	No	No	No	No	No	No	No	No	Yes	Small patches of leeches Inside of plastron near cloaca. Caudal carapace algae. Stub tail.	WithinNormalLimits	WithinNormalLimits	NA	WithinNormalLimits	WithinNormalLimits	WithinNormalLimits	Normal	WithinNormalLimits	No	5.1	0.17	0	0.01	0.14	0.72	0.05	0.26	0.11
18-4519	2018	May	IB-N	Initial	Telemetry	Released	54.5	93.8	Water	200	140	81	109	193	1203	3.28453	Female	Adult	QAR	Pale	Moist	No	No	No	No	No	No	No	No	No	Flaking and erosions of carapace. Measurements from 5/18/2017	WithinNormalLimits	WithinNormalLimits	NA	Erosions	WithinNormalLimits	WithinNormalLimits	Normal	WithinNormalLimits	No	2	0.26	0.01	0.02	0.2	0.4	0.05	0.1	0.12
18-4520	2018	May	IB-S	Initial	Telemetry	Released	73.4	70.6	Water	188	125	89	98	182	1069	3.26615	NA	Adult	QAR	Pale	Moist	No	No	No	No	No	No	No	No	No	Right forelimb D3 has two nails. Vertebral scutes 3/4 misshapen. Hissing throughout exam with raspy sounding exhalations. Was found mating yesterday (May22). Today was found floating about 2 feet under water in vegetation slightly sideways. When released remained floating on top. Taking back to TB for monitoring. Given 0.16 ml excess per Dr. Allender. Measurements from May2017. Monitored and woun…	WithinNormalLimits	WithinNormalLimits	NA	Other	WithinNormalLimits	Extremity ABN	ABN	WithinNormalLimits	No	3	0.24	0.01	0.02	0.19	0.57	0.05	0.16	0.16
18-4521	2018	May	IB-S	Initial	Telemetry	Released	73.4	70.6	Land	190	124	75	98	176	974	3.7043	Female	Adult	QAR	NA	NA	No	No	No	No	No	No	No	No	No	Measurements from 4/17/2017.	WithinNormalLimits	WithinNormalLimits	NA	Flaking	Erosions	WithinNormalLimits	Normal	WithinNormalLimits	No	3.4	0.27	0	0.01	0.21	0.72	0.06	0.19	0.11
18-4522	2018	May	IB-S	Initial	Trap	Released	73.4	70.6	Water	140	NA	NA	NA	NA	419	4.14747	Female	Sub-adult	BAR	Pink	Moist	No	No	No	No	No	No	No	No	No	Carapace had several erosions and moderate flaking. Marginal scute C completely gone - large chunk taken out of carapace due to possible predator injury. Moderate erosions and predator injury marks on plastron.	WithinNormalLimits	WithinNormalLimits	WithinNormalLimits	Predator injury	Predator injury	WithinNormalLimits	Normal	WithinNormalLimits	No	5.6	0.32	0	0.02	0.24	1.34	0.09	0.5	0.19
18-4523	2018	May	IB-S	initial	Telemetry	Released	70.8	67	Land	206	137	75	105	102	1131	3.7968	Male	Adult	QAR	Pale	Dry	No	No	No	No	No	No	No	No	Yes	Marginal scutes A-C predator injury into vertebral scute 1. Erosions and flaking on carapace. Leech under transmitter on carapace.	Assymetrical	WithinNormalLimits	NA	Predator injury	Flaking	WithinNormalLimits	Normal	WithinNormalLimits	No	3	0.27	0.01	0.02	0.21	0.62	0.06	0.19	0.18
18-4524	2018	May	IB-S	initial	Telemetry	Released	70.8	67	Land	194	130	82	99	185	1097	3.40892	Female	Adult	QAR	Light pink	Moist	No	No	No	No	No	No	No	No	No	Swabbed first. Minimal flaking on carapace. Measurements from July2017.	WithinNormalLimits	WithinNormalLimits	NA	Flaking	WithinNormalLimits	WithinNormalLimits	Normal	WithinNormalLimits	No	2.9	0.3	0.01	0.03	0.22	0.64	0.05	0.15	0.17
18-4527	2018	May	IB-S	initial	Telemetry	Released	62.1	67	Water	204	137	87	109	200	1343	2.99252	Female	Adult	BAR	Light pink	Moist	No	No	No	No	No	No	No	No	No	Abnormal vertebral scute 5. Stub tail. Flakig and erosions on carapace.	WithinNormalLimits	WithinNormalLimits	WithinNormalLimits	Erosions	WithinNormalLimits	Extremity ABN	Normal	WithinNormalLimits	No	5	0.24	0.01	0.06	0.18	0.92	0.04	0.19	0.15
18-4529	2018	May	IB-S	Initial	Trap	Released	85.7	64.7	Water	119	84	57	63	114	267	4.22811	Female	Sub-adult	QAR	Light pink	Moist	No	No	No	No	No	No	No	No	No	Toenail D4 left FL broken	WithinNormalLimits	WithinNormalLimits	NA	WithinNormalLimits	WithinNormalLimits	Extremity ABN	Normal	WithinNormalLimits	No	5	0.44	0.02	0.09	0.29	1.44	0.11	0.56	0.19
18-4530	2018	May	IB-S	Initial	Incidental	Released	85.7	64.7	Land	126	89	48	70	119	300	4.3319	NA	Sub-adult	BAR	Light pink	Moist	No	No	No	No	No	No	No	No	No	Found crossing a road	WithinNormalLimits	WithinNormalLimits	NA	WithinNormalLimits	WithinNormalLimits	WithinNormalLimits	Normal	WithinNormalLimits	No	4.3	0.38	0.01	0.05	0.27	1.14	0.12	0.53	0.2
18-4531	2018	June	IB-S	Initial	Trap	Released	58.8	65.2	Water	102	74	44	57	100	166	4.37683	NA	Juvenile	BAR	Light pink	Moist	No	No	No	No	No	No	No	No	No		WithinNormalLimits	WithinNormalLimits	WithinNormalLimits	WithinNormalLimits	WithinNormalLimits	WithinNormalLimits	Normal	WithinNormalLimits	No	3.8	0.36	0.01	0.03	0.26	0.98	0.09	0.35	0.2
18-4532	2018	June	IB-N	Initial	Trap	Released	58.8	65.2	Water	171	123	70	95	173	778	3.68541	Female	Adult	QAR	Pale	Moist	No	No	No	No	No	No	No	No	No	Brought back to TB for transmitter. New turtle never seen before. Carapace mildly ridged/pyramidal.	WithinNormalLimits	WithinNormalLimits	NA	Other	WithinNormalLimits	WithinNormalLimits	Normal	WithinNormalLimits	No	5	0.29	0.01	0.07	0.21	1.07	0.07	0.34	0.2
18-4536	2018	June	IB-N	Yes	Telemetry	Released	62	84	Water	189	NA	NA	NA	NA	1097	3.20944	Male	Adult	BAR	Light pink	Moist	No	No	No	No	No	No	No	No	No	Sores on ventral aspects of both hind feet. Left more severe with red scabbed center. No sores on front feet. Cloaca swollen and pink. Lesion (1cm diameter) on dorsal side of right intergular scute near head - white soft tissue abrasion.	Assymetrical	ABN	WithinNormalLimits	WithinNormalLimits	Erosions	WithinNormalLimits	ABN	WithinNormalLimits	No	4.5	0.34	0.01	0.04	0.25	1.11	0.06	0.25	0.17
18-4538	2018	May	IB-N	initial	Telemetry	Released	85.2	49.1	Water	186	130	74	103	189	1070	3.18468	Female	Adult	BAR	Light pink	Moist	No	No	No	No	No	No	No	No	No		WithinNormalLimits	WithinNormalLimits	WithinNormalLimits	Flaking	WithinNormalLimits	WithinNormalLimits	Normal	WithinNormalLimits	No	3.3	0.26	0.01	0.04	0.2	0.64	0.06	0.19	0.18
18-4540	2018	May	IB-N	Initial	Incidental	Released	85.2	49.1	Land	175	120	65	91	167	770	3.90674	Female	Adult	QAR	Light pink	Moist							No	No	No	Carapace mildly pyramidal. Severe flaking and chipping of plastron, Cranial and caudal aspects of plastron most effected. Stub tail.	WithinNormalLimits	WithinNormalLimits	NA	Other	Flaking	Extremity ABN	Normal	WithinNormalLimits	No	3.3	0.25	0.01	0.05	0.19	0.62	0.06	0.2	0.2
18-4541	2018	June	IB-S	Initial	Incidental	Released	NA	NA	Land	200	139	88	113	197	1414	2.64671	Female	Adult	BAR	Light pink	Moist	No	No	No	No	No	No	No	No	No	Brought to TB for transmitter. Was found crossing a road in north unit. Anal scutes are hinged from femoral scutes — appears like an old lesion with fibrous connective tissue. Flexible enough to allow eggs to pass.	WithinNormalLimits	WithinNormalLimits	WithinNormalLimits	WithinNormalLimits	Other	WithinNormalLimits	ABN	WithinNormalLimits	Yes	5.3	0.22	0.02	0.08	0.16	0.87	0.05	0.25	0.16
18-4542	2018	June	IB-N	Initial	Trap	Released	74	51	Water	96	73	41	55	92	139	4.39687	NA	Juvenile	QAR	Light pink	Moist	No	No	No	No	No	No	No	No	No		WithinNormalLimits	WithinNormalLimits	NA	WithinNormalLimits	WithinNormalLimits	WithinNormalLimits	Normal	WithinNormalLimits	No	5	0.51	0.03	0.13	0.31	1.56	0.18	0.89	0.15
18-4546	2018	June	IB-S	Yes	Telemetry	Released	91	59	Land	190	NA	NA	NA	NA	960	3.76128	Female	Adult	BAR	Light pink	Moist	No	No	No	No	No	No	No	No	Yes	Not gravid yet this year	WithinNormalLimits	WithinNormalLimits	WithinNormalLimits	WithinNormalLimits	WithinNormalLimits	WithinNormalLimits	Normal	WithinNormalLimits	No	2	0.34	0.02	0.04	0.24	0.47	0.07	0.13	0.15
18-4551	2018	June	IB-S	Yes	Telemetry	Released	64	92	Water	210	NA	NA	NA	NA	1414	3.00147	Female	Adult	QAR	Light pink	Moist	No	No	No	No	No	No	No	No	Yes	Has not been gravid this year. Was buried in vegetation in cattails. Minor abrasion/crust to left of tail (plastron photo slot). Peeled off when swabbed. Many small leeches throughout entire body. More prominent near bridge and on right FL.	WithinNormalLimits	ABN	NA	WithinNormalLimits	WithinNormalLimits	WithinNormalLimits	Normal	WithinNormalLimits	No	2.8	0.24	0.02	0.04	0.18	0.51	0.04	0.11	0.13
18-4554	2018	June	IB-S	Yes	Telemetry	Released	68	85	Water	244	137	74	105	187	1233	5.29133	Male	Adult	QAR	Light pink	Moist	No	No	No	No	No	No	No	No	Yes	Several leeches on plastron and carapace. Old injury on right cranial carapace.	Assymetrical	WithinNormalLimits	NA	Predator injury	Erosions	WithinNormalLimits	Normal	WithinNormalLimits	No	4.2	0.3	0.01	0.03	0.23	0.95	0.06	0.25	0.18
18-4557	2018	June	IB-S	Initial	Incidental	Released	65	96	Land	201	133	82	112	201	1128	3.58935	Female	Adult	BAR	Light pink	Moist	No	No	No	No	No	No	No	No	No	Sampled at TB 6/21 @1:52 pm. Found nesting on night crew on 6/20. Was brought back for work up and released 6/22. Burn/frostbite discoloration on carapace along vertebral scutes. Discoloration of right femoral scute (blue gray tinge).	WithinNormalLimits	WithinNormalLimits	WithinNormalLimits	Other	Other	WithinNormalLimits	Normal	WithinNormalLimits	Yes	1.8	0.23	0.01	0.02	0.17	0.31	0.05	0.1	0.1
18-4558	2018	June	IB-N	Initial	Incidental	Released	NA	NA	Water	NA	NA	NA	NA	NA	368	NA	Female	Sub-adult	BAR	Light pink	Moist	No	No	No	No	No	No	No	No	No	Found on night crew 6/21. Brought back to TB for LCFPD Work up and identification. Sampled 6/22 8:34 AM. Returned 6/22 morning to north unit.	WithinNormalLimits	WithinNormalLimits	NA	WithinNormalLimits	WithinNormalLimits	WithinNormalLimits	Normal	WithinNormalLimits	No	5.6	0.35	0.01	0.07	0.25	1.38	0.1	0.54	0.18
18-4559	2018	July	IB-N	Yes	Telemetry	Released	76	63	Water	NA	NA	NA	NA	NA	1372	NA	Female	Adult	BAR	Light pink	Moist	No	No	No	No	No	No	No	No	Yes	Has not been gravid this year	WithinNormalLimits	WithinNormalLimits	WithinNormalLimits	WithinNormalLimits	WithinNormalLimits	WithinNormalLimits	Normal	WithinNormalLimits	No	3.4	0.24	0.02	0.07	0.18	0.6	0.05	0.18	0.16
18-4565	2018	July	IB-S	Yes	Telemetry	Released	NA	NA	Water	190	126	78	97	177	972	3.71237	Female	Adult	BAR	Pink	Moist	No	No	No	No	No	No	No	No	Yes		Assymetrical	WithinNormalLimits	NA	Flaking	Flaking	WithinNormalLimits	Normal	WithinNormalLimits	No	3.3	0.25	0.02	0.06	0.18	0.6	0.04	0.15	0.12
18-4567	2018	July	IB-S	Yes	Telemetry	Released	77	60	NA	176	NA	NA	NA	NA	896	3.41325	Female	Adult	BAR	Light pink	Moist	No	No	No	No	No	No	No	No	No		Assymetrical	WithinNormalLimits	WithinNormalLimits	Flaking	Erosions	WithinNormalLimits	Normal	WithinNormalLimits	No	3.6	0.23	0	0	0.19	0.67	0.06	0.2	0.14
18-4570	2018	June	IB-N	Initial	Incidental	Released	72	70	Land	133	96	51	75	130	321	4.57072	Male	Sub-adult	BAR	Light pink	Moist	No	No	No	No	No	No	No	No	No	2014 headstart.	WithinNormalLimits	WithinNormalLimits	WithinNormalLimits	Flaking	WithinNormalLimits	WithinNormalLimits	Normal	WithinNormalLimits	No	2.6	0.26	0	0	0.2	0.53	0.1	0.26	0.16
18-4571	2018	June	IB-N	Initial	Trap	Released	64	95	Water	138	95	55	75	136	390	4.25635	Female	Sub-adult	BAR	Pale	Moist	No	No	No	No	No	No	No	No	Yes	Guess female. New Initial capture for north unit.	WithinNormalLimits	WithinNormalLimits	WithinNormalLimits	WithinNormalLimits	WithinNormalLimits	WithinNormalLimits	Normal	WithinNormalLimits	No	3.4	0.32	0	0	0.24	0.81	0.09	0.32	0.17
18-4572	2018	June	IB-N	Initial	Trap	Released	73	78	Water	129	93	52	71	129	306	4.46318	Male	Sub-adult	QAR	Light pink	Moist	No	No	No	No	No	No	No	No	No	Gary turtle trap	WithinNormalLimits	WithinNormalLimits	WithinNormalLimits	Erosions	Erosions	WithinNormalLimits	Normal	WithinNormalLimits	No	3.1	0.27	0.01	0.02	0.2	0.63	0.11	0.34	0.17
18-4573	2018	July	IB-N	Yes	Telemetry	Released	79	57	Water	205	NA	NA	NA	NA	1330	3.0696	Male	Adult	BAR	Light pink	Moist	No	No	No	No	No	No	No	No	Yes	Leeches on caudal plastron	Assymetrical	WithinNormalLimits	WithinNormalLimits	WithinNormalLimits	WithinNormalLimits	WithinNormalLimits	Normal	WithinNormalLimits	No	3.8	0.28	0.01	0.02	0.21	0.81	0.05	0.18	0.16
18-4576	2018	July	IB-S	Yes	Telemetry	Released	77	64	Water	200	NA	NA	NA	NA	1426	2.61395	Female	Adult	QAR	Pale	Moist	No	No	No	No	No	No	No	No	No	Measurements previously taken hinged caudal plastron	Assymetrical	WithinNormalLimits	NA	WithinNormalLimits	Predator injury	WithinNormalLimits	Normal	WithinNormalLimits	No	4	0.24	0.01	0.06	0.18	0.73	0.04	0.17	0.15
18-4578	2018	July	IB-N	Yes	Telemetry	Released	75	77	Water	199	136	86	109	194	1224	3.17615	Female	Adult	BAR	Pink	Moist	No	No	No	No	No	No	No	No	No	Right front digits 3 and 5 have discolored nails facing the wrong direction Carapace and plastron both have deformities near the bridge on both sides	WithinNormalLimits	WithinNormalLimits	WithinNormalLimits	Erosions	Erosions	Extremity ABN	Normal	WithinNormalLimits	No	5	0.24	0.01	0.03	0.19	0.96	0.04	0.22	0.12
18-4579	2018	July	IB-N	Yes	Telemetry	Released	82	57	Water	205	NA	NA	NA	NA	1469	2.66566	Female	Adult	BAR	Pink	Moist	No	No	No	No	No	No	No	No	No	RR heel of foot is bleeding in between scales Measurements previously taken	Assymetrical	ABN	WithinNormalLimits	Erosions	WithinNormalLimits	WithinNormalLimits	Normal	WithinNormalLimits	No	3	0.27	0.02	0.07	0.19	0.57	0.05	0.14	0.14
18-4580	2018	July	IB-S	Yes	Telemetry	Released	77	64	Water	194	NA	NA	NA	NA	1156	3.20582	Female	Adult	QAR	Light pink	Moist	No	No	No	No	No	No	No	No	Yes	Measurements previously taken PRF P4 nail missing	Assymetrical	WithinNormalLimits	WithinNormalLimits	WithinNormalLimits	Erosions	Extremity ABN	Normal	WithinNormalLimits	No	3.3	0.3	0.04	0.13	0.19	0.64	0.05	0.15	0.1
18-4581	2018	July	IB-N	Initial	Trap	Released	77	64	Water	190	NA	NA	NA	NA	1214	2.87401	Female	Adult	BAR	Light pink	Moist	No	No	No	No	No	No	No	No	No	LF foot missing P3-P5 RF foot missing P4 and toenail on P5 shorter and twisted in wrong direction	WithinNormalLimits	WithinNormalLimits	WithinNormalLimits	Flaking	Erosions	Extremity ABN	Normal	WithinNormalLimits	No	7.4	0.24	0.01	0.07	0.18	1.35	0.04	0.28	0.09
18-4582	2018	July	IB-S	Yes	Telemetry	Released	74	53	Water	188	NA	NA	NA	NA	1002	3.50867	Female	Adult	QAR	Light pink	Moist	No	No	No	No	No	No	No	No	No	Measurements previously taken	Assymetrical	WithinNormalLimits	NA	Flaking	Erosions	WithinNormalLimits	Normal	WithinNormalLimits	No	3.9	0.31	0.03	0.11	0.21	0.82	0.05	0.19	0.13
18-4589	2018	July	IB-S	Yes	Telemetry	Released	73	54	Land	190	NA	NA	NA	NA	1032	3.48004	Female	Adult	BAR	Pink	Moist	No	No	No	No	No	No	No	No	Yes	Measurements previously taken No GPS from day of sample, location from 7/13	Assymetrical	WithinNormalLimits	NA	Flaking	Erosions	WithinNormalLimits	Normal	WithinNormalLimits	No	2.8	0.36	0.03	0.08	0.24	0.66	0.05	0.14	0.15
18-4590	2018	June	IB-S	Initial	Trap	Released	73	78	Water	180	123	72	94	169	860	3.73192	Male	Adult	BAR	Light pink	Moist	No	No	No	No	No	No	No	No	Yes	Marta	WithinNormalLimits	WithinNormalLimits	WithinNormalLimits	WithinNormalLimits	Flaking	WithinNormalLimits	Normal	WithinNormalLimits	No	4.8	0.34	0.02	0.09	0.24	1.13	0.06	0.27	0.17
18-4610	2018	June	IB-N	Initial	Trap	Released	73	78	Water	150	101	60	79	144	500	4.13415	NA	Sub-adult	QAR	Light pink	Moist	No	No	No	No	No	No	No	No	No		WithinNormalLimits	WithinNormalLimits	WithinNormalLimits	Flaking	WithinNormalLimits	WithinNormalLimits	Normal	WithinNormalLimits	No	4.7	0.35	0.01	0.06	0.25	1.16	0.06	0.28	0.21
19-4003	2019	May	SB	Initial	Hand	Released	62	46	Water	117	90	46	62	120	270	4.07367	Male	Sub-adult	QAR	Light pink	Moist	No	No	No	No	No	No	No	No	No		WithinNormalLimits	WithinNormalLimits	WithinNormalLimits	Flaking	Erosions	WithinNormalLimits	Normal	WithinNormalLimits	No	1.4	0.31	0.052	0.07	0.187	0.26	0.103	0.14	0.208
19-4004	2019	May	SB	Yes	Telemetry	Released	61	44	Water	210	140	84	108	206	1388	3.08022	Female	Adult	BAR	Pink	Moist	No	No	No	No	No	No	No	No	Yes	Fire burns and old telemetry holes on carapace Many leeches present	WithinNormalLimits	WithinNormalLimits	WithinNormalLimits	Other	Erosions	WithinNormalLimits	Normal	WithinNormalLimits	No	5.2	0.17	0.01	0.05	0.132	0.69	0.028	0.15	0.106
19-4005	2019	May	SB	Yes	Telemetry	Released	61	44	Water	201	132	83	103	193	1184	3.38939	Female	Adult	BAR	Pink	Moist	No	No	No	No	No	No	No	No	Yes	Flaking on caudal scutes	Assymetrical	WithinNormalLimits	WithinNormalLimits	Flaking	Erosions	WithinNormalLimits	Normal	WithinNormalLimits	No	4.4	0.28	0.023	0.1	0.196	0.86	0.04	0.18	0.107
19-4006	2019	May	SB	Yes	Telemetry	Released	62	41	Land	217	144	81	107	196	1255	3.81816	Male	Adult	BAR	Pink	Moist	No	No	Yes	No	No	Yes	Yes	No	No	Oral plaque growing from base of where tumor was removed. Some blood from where it fell off. General swelling on the right comissure, swelling dorsal to the right tympanum, mucous discharge from the cloaca, bubbly, clear ocular discharge from both eyes noted	Assymetrical	ABN	Aural abscess	Flaking	Erosions	WithinNormalLimits	ABN	WithinNormalLimits	No	3.2	0.14	0.014	0.04	0.11	0.35	0.046	0.15	0.216
19-4007	2019	May	SB	Initial	Hand	Released	69	48	Land	132	96	54	73	131	352	4.21872	Female	Sub-adult	QAR	Pink	Moist	No	No	No	No	No	No	No	No	No	Severe flaking of carapace	WithinNormalLimits	WithinNormalLimits	WithinNormalLimits	Flaking	WithinNormalLimits	WithinNormalLimits	Normal	WithinNormalLimits	No	2.7	0.23	0.013	0.04	0.171	0.46	0.084	0.23	0.168
19-4008	2019	May	SB	Initial	Hand	Released	75	39	Water	199	132	83	98	187	1142	3.45451	Male	Adult	BAR	Light pink	Moist	No	No	No	No	No	No	No	No	Yes	P2 On left rear leg has shorter nail growing back Lesions on neck, raised, red hardened bumps, 2 on dorsal side one on central side	WithinNormalLimits	ABN	WithinNormalLimits	Flaking	WithinNormalLimits	Extremity ABN	Normal	WithinNormalLimits	No	3	0.23	0.007	0.02	0.183	0.55	0.054	0.16	0.195
19-4009	2019	May	SB	Yes	Telemetry	Released	75	39	Water	207	134	85	104	203	1340	3.11444	Female	Adult	BAR	Pink	Moist	No	No	No	No	No	No	No	No	No	P5 On right forelimb has discolored and thick nail	WithinNormalLimits	WithinNormalLimits	WithinNormalLimits	WithinNormalLimits	WithinNormalLimits	Extremity ABN	Normal	WithinNormalLimits	No	3.4	0.2	0.016	0.05	0.154	0.52	0.042	0.14	0.103
19-4010	2019	May	IB-S	Initial	Hand	Released	70	41	Land	146	101	59	80	147	482	4.03822	Female	Sub-adult	QAR	Pink	Moist	No	No	No	No	No	No	No	No	No	Hand cap in field, was worked up at turtle building	WithinNormalLimits	WithinNormalLimits	NA	Flaking	WithinNormalLimits	WithinNormalLimits	Normal	WithinNormalLimits	No	2.9	0.26	0.018	0.05	0.189	0.55	0.065	0.19	0.176
19-4011	2019	May	SB	Yes	Telemetry	Released	56	98	Water	213	143	84	109	202	1398	3.16427	Female	Adult	QAR	NA	Moist	No	No	No	No	No	No	No	No	Yes	Did not take pictures. Weather was not permitting, will assess next capture.	WithinNormalLimits	WithinNormalLimits	NA	WithinNormalLimits	WithinNormalLimits	NA	Normal	WithinNormalLimits	No	3.3	0.26	0.019	0.06	0.186	0.61	0.039	0.13	0.164
19-4012	2019	May	SB	Yes	Telemetry	Released	48	67	Water	219	147	90	113	209	1677	2.58461	Female	Adult	QAR	Pink	Moist	No	No	No	No	No	No	No	No	No	Lymphy sample No photos due to file conversion issues	Assymetrical	WithinNormalLimits	NA	Erosions	Erosions	WithinNormalLimits	Normal	WithinNormalLimits	No	2.7	0.27	0.026	0.07	0.19	0.51	0.047	0.13	0.144
19-4013	2019	May	SB	Yes	Telemetry	Released	48	67	Water	210	141	81	112	207	1393	3.06493	Female	Adult	QAR	Pink	Moist	No	No	No	No	No	No	No	No	No	Right rear P2 nail broken. Caudal integument ventral to cloaca is reddened No photos due to file conversion issues	Assymetrical	ABN	NA	Flaking	Erosions	Extremity ABN	Normal	WithinNormalLimits	No	1.8	0.23	0.021	0.04	0.166	0.3	0.039	0.07	0.143
19-4014	2019	May	SB	Yes	Telemetry	Released	48	67	Water	202	128	79	101	191	1209	3.34425	Female	Adult	QAR	Pink	Moist	No	No	No	No	No	No	No	No	No	No photos due to file conversion issues	Assymetrical	WithinNormalLimits	WithinNormalLimits	Flaking	Erosions	WithinNormalLimits	Normal	WithinNormalLimits	No	2.5	0.22	0.021	0.05	0.157	0.39	0.049	0.12	0.132
19-4015	2019	May	SB	Yes	Telemetry	Released	48	67	Water	210	138	83	110	199	1355	3.18288	Female	Adult	BAR	Pink	Moist	No	No	No	No	No	No	No	No	No	No photos due to file conversion issues	WithinNormalLimits	WithinNormalLimits	WithinNormalLimits	WithinNormalLimits	WithinNormalLimits	WithinNormalLimits	Normal	WithinNormalLimits	No	3.6	0.25	0.012	0.04	0.186	0.67	0.029	0.1	0.125
19-4016	2019	May	SB	Yes	Telemetry	Released	48	67	Water	212	144	85	109	207	1452	2.96269	Female	Adult	BAR	Light pink	Moist	No	No	No	No	No	No	No	No	No	No photos due to file conversion issues Old telemetry holes on carapace	WithinNormalLimits	WithinNormalLimits	WithinNormalLimits	Other	WithinNormalLimits	WithinNormalLimits	Normal	WithinNormalLimits	No	3.4	0.23	0.015	0.05	0.173	0.59	0.031	0.11	0.101
19-4017	2019	May	SB	Yes	Telemetry	Released	48	67	Water	214	149	85	115	208	1547	2.76294	Female	Adult	BAR	Pink	Moist	No	No	No	No	No	No	No	No	No	No photos due to file conversion issues Left Rear P4 missing Cranial left carapace has raised bump Found copulating with male	WithinNormalLimits	WithinNormalLimits	WithinNormalLimits	Flaking	Erosions	Extremity ABN	Normal	WithinNormalLimits	No	4.7	0.21	0.016	0.08	0.154	0.72	0.038	0.18	0.111
19-4018	2019	May	SB	Initial	Telemetry	Released	52	67	Water	206	114	82	109	203	1422	2.83235	Female	Adult	BAR	Pink	Moist	No	No	No	No	No	No	No	No	No	No photos due to file conversion issues Right front P5 nail is curved off to the side Abrasion on chin	WithinNormalLimits	ABN	WithinNormalLimits	Flaking	WithinNormalLimits	Extremity ABN	Normal	WithinNormalLimits	No	3.7	0.27	0.02	0.07	0.193	0.71	0.044	0.16	0.172
19-4019	2019	May	SB	Initial	Hand	Released	52	67	Water	236	152	85	114	217	1681	3.19901	Male	Adult	BAR	Pale	Moist	No	No	No	No	No	No	No	No	No	No photos due to file conversion issues Right rear plastron: very severe erosion . Both erosions and flaking on carapace. Abrasions on face. Lymphy sample	WithinNormalLimits	WithinNormalLimits	WithinNormalLimits	Flaking	Erosions	WithinNormalLimits	Normal	WithinNormalLimits	No	3	0.31	0.02	0.06	0.219	0.66	0.053	0.16	0.227
19-4020	2019	May	SB	Initial	Telemetry	Released	51	62	Water	214	144	86	112	213	1500	2.89605	Female	Adult	BAR	Light pink	Moist	No	No	No	No	No	No	No	No	No	No photos due to file conversion issues Front left P5 nail crooked Slightly lymphy sample	WithinNormalLimits	WithinNormalLimits	WithinNormalLimits	Erosions	Erosions	Extremity ABN	Normal	WithinNormalLimits	No	3.7	0.19	0.016	0.06	0.147	0.54	0.031	0.11	0.103
19-4021	2019	May	SB	Initial	Telemetry	Released	50	63	Water	197	127	74	104	193	1110	3.48622	Female	Adult	QAR	Light pink	Moist	No	No	No	No	No	No	No	No	No	No photos due to file conversion issues Left rear P3 toenail broken Left front limb: missing P3, P4, and P5 toenails Severe erosions and flaking on carapace	WithinNormalLimits	WithinNormalLimits	NA	Flaking	Erosions	Extremity ABN	Normal	WithinNormalLimits	No	3	0.24	0.025	0.08	0.17	0.51	0.048	0.14	0.13
19-4022	2019	May	SB	Initial	Trap	Released	51	93	Water	137	99	54	73	131	385	4.23832	Male	Sub-adult	QAR	Light pink	Moist	No	No	No	No	No	No	No	No	No	Some pyramiding of carapace	WithinNormalLimits	WithinNormalLimits	NA	Flaking	WithinNormalLimits	WithinNormalLimits	Normal	WithinNormalLimits	No	2.6	0.27	0.019	0.05	0.196	0.51	0.078	0.2	0.201
19-4023	2019	May	SB	Yes	Telemetry	Released	57	84	Water	184	128	74	96	176	974	3.4472	Female	Adult	QAR	Pink	Moist	No	No	No	No	No	No	No	No	No	Could not weigh because scale was broken so using weight from previous capture measurements taken from 2018	WithinNormalLimits	WithinNormalLimits	NA	Flaking	WithinNormalLimits	WithinNormalLimits	Normal	WithinNormalLimits	No	2.2	0.28	0.022	0.05	0.196	0.43	0.056	0.12	0.177
19-4024	2019	May	SB	Yes	Telemetry	Released	58	84	Water	198	128	79	101	194	1181	3.27912	Female	Adult	BAR	Pink	Moist	No	No	No	No	No	No	No	No	No	Scale not working so weight taken from previous capture Abrasions on chin and face Measurements from 2018	Assymetrical	ABN	WithinNormalLimits	Flaking	Erosions	WithinNormalLimits	Normal	WithinNormalLimits	No	1.3	0.31	0.073	0.09	0.165	0.21	0.056	0.07	0.143
19-4025	2019	May	SB	Yes	Telemetry	Released	61	81	Land	205	134	80	106	192	1310	3.13198	Female	Adult	BAR	Pink	Moist	No	No	No	No	No	No	No	No	No	weight taken from previous tracking due to scale being broke	Assymetrical	WithinNormalLimits	WithinNormalLimits	Flaking	Erosions	WithinNormalLimits	Normal	WithinNormalLimits	No	2.9	0.25	0.04	0.12	0.16	0.46	0.027	0.08	0.107
19-4026	2019	May	SB	Yes	Hand	Released	65	73	Land	171	114	65	89	167	576	4.81472	Female	Sub-adult	BAR	Light pink	Moist	No	No	No	No	No	No	No	No	No	No weight because scale is broken in the field, previous weight from last year Two significant chips on edge of carapace on both right and left cranial sides	Assymetrical	WithinNormalLimits	WithinNormalLimits	Erosions	Erosions	WithinNormalLimits	Normal	WithinNormalLimits	No	3.2	0.29	0.044	0.14	0.18	0.58	0.065	0.21	0.163
19-4027	2019	May	SB	Yes	Telemetry	Released	69	63	Land	191	131	75	103	182	1018	3.57507	Female	Adult	QAR	Light pink	Moist	No	No	No	No	No	No	No	No	No	weight taken from previous tracking due to scale being broken	WithinNormalLimits	WithinNormalLimits	NA	Flaking	WithinNormalLimits	WithinNormalLimits	Normal	WithinNormalLimits	No	1.9	0.3	0.079	0.15	0.153	0.29	0.046	0.09	0.113
19-4029	2019	May	SB	Yes	Telemetry	Released	71	48	Land	199	139	80	107	190	1232	3.1503	Female	Adult	BAR	Pink	Moist	No	No	No	No	No	No	No	No	No	Some mucoid discharge from cloaca post-swabbing	Assymetrical	WithinNormalLimits	WithinNormalLimits	Flaking	WithinNormalLimits	WithinNormalLimits	ABN	WithinNormalLimits	No	4.3	0.26	0.033	0.14	0.176	0.76	0.034	0.15	0.113
19-4030	2019	May	SB	Yes	Telemetry	Released	71	48	Water	193	126	77	101	186	1070	3.46508	Female	Adult	QAR	Light pink	Moist	No	No	No	No	No	No	No	No	No		Assymetrical	WithinNormalLimits	NA	Flaking	WithinNormalLimits	WithinNormalLimits	Normal	WithinNormalLimits	No	1.2	0.34	0.105	0.13	0.15	0.18	0.062	0.07	0.136
19-4031	2019	May	SB	Yes	Telemetry	Released	52	87	Water	199	135	85	106	195	1241	3.12148	Female	Adult	BAR	Pink	Moist	No	No	No	No	No	No	No	No	No	Sampled at TT No photos due to file conversion issues	WithinNormalLimits	WithinNormalLimits	WithinNormalLimits	Flaking	Erosions	WithinNormalLimits	Normal	WithinNormalLimits	No	5.1	0.28	0.04	0.2	0.181	0.92	0.033	0.17	0.109
19-4032	2019	May	SB	Yes	Trap	Released	56	89	Water	134	102	53	75	133	401	3.94995	Male	Sub-adult	QAR	Light pink	Moist	No	No	No	No	No	No	No	No	Yes	Severe burn recovery marks on carapace	WithinNormalLimits	ABN	NA	Other	Predator injury	WithinNormalLimits	Normal	WithinNormalLimits	No	4.7	0.28	0.03	0.14	0.19	0.89	0.056	0.26	0.17
19-4033	2019	May	SB	Initial	Trap	Released	64	76	Water	183	123	73	93	183	841	3.95499	Male	Adult	BAR	Pink	Moist	No	No	No	No	No	No	No	No	Yes	Plastron chipped at caudal end with erosions on cranial portion	WithinNormalLimits	WithinNormalLimits	WithinNormalLimits	Flaking	Erosions	WithinNormalLimits	Normal	WithinNormalLimits	No	3.8	0.4	0.057	0.22	0.227	0.86	0.058	0.22	0.19
19-4034	2019	May	SB	Yes	Hand	Released	78	55	Water	212	142	84	113	202	1370	3.21339	NA	Adult	QAR	Light pink	Moist	No	No	No	No	No	No	No	No	Yes	Measurements previously taken No photos due to file conversion issues	NA	WithinNormalLimits	NA	Flaking	Erosions	WithinNormalLimits	Normal	WithinNormalLimits	No	3.5	0.29	0.053	0.19	0.169	0.59	0.031	0.11	0.13
19-4035	2019	May	SB	Yes	Hand	Released	78	55	Water	133	97	53	73	132	383	4.02733	Female	Sub-adult	QAR	Light pink	Moist	No	No	No	No	No	No	No	No	Yes	Dent on caudal plastron No photos due to file conversion issues	WithinNormalLimits	WithinNormalLimits	NA	Flaking	Erosions	WithinNormalLimits	Normal	WithinNormalLimits	No	2	0.33	0.074	0.15	0.174	0.35	0.069	0.14	0.188
19-4036	2019	May	SB	Yes	Hand	Released	78	55	Water	178	131	62	92	164	778	4.01241	Male	Adult	BAR	Pink	Moist	No	No	No	No	No	No	No	No	No	No photos due to file conversion issues	WithinNormalLimits	WithinNormalLimits	WithinNormalLimits	Flaking	Erosions	WithinNormalLimits	Normal	WithinNormalLimits	No	1.9	0.32	0.079	0.15	0.165	0.31	0.046	0.09	0.171
19-4038	2019	June	SB	Initial	Hand	Released	56	48	Land	111	90	49	63	110	273	3.70334	Female	Sub-adult	QAR	Light pink	Moist	No	No	No	No	No	No	No	No	No	No photos due to file conversion issues	WithinNormalLimits	WithinNormalLimits	NA	Flaking	WithinNormalLimits	WithinNormalLimits	Normal	WithinNormalLimits	No	1.8	0.43	0.101	0.18	0.202	0.36	0.119	0.21	0.16
19-4040	2019	June	SB	Initial	Trap	Released	64	63	Water	135	95	54	72	129	352	4.4	Male	Sub-adult	QAR	Pale	Moist	No	No	No	No	No	No	No	No	Yes		WithinNormalLimits	WithinNormalLimits	NA	WithinNormalLimits	WithinNormalLimits	WithinNormalLimits	Normal	WithinNormalLimits	No	4	0.38	0.055	0.22	0.222	0.89	0.066	0.26	0.152
19-4041	2019	June	SB	Initial	Trap	Released	64	63	Water	152	107	58	79	147	499	4.24975	Male	Sub-adult	BAR	Pink	Moist	No	No	No	No	No	No	No	No	No	Flaking and erosions on carapace, big wounds caudally on both carapace and plastron Tail shortened, likely predator injury	WithinNormalLimits	WithinNormalLimits	WithinNormalLimits	Predator injury	Predator injury	Extremity ABN	Normal	WithinNormalLimits	No	4.3	0.37	0.036	0.15	0.236	1.01	0.055	0.24	0.195
19-4042	2019	June	SB	Initial	Trap	Released	63	71	Water	170	113	70	90	169	781	3.62771	Female	Adult	QAR	Light pink	Moist	No	No	No	No	No	No	No	No	Yes	Significant amount of leaches	WithinNormalLimits	WithinNormalLimits	NA	Erosions	Erosions	WithinNormalLimits	Normal	WithinNormalLimits	No	4.6	0.34	0.033	0.15	0.218	1	0.045	0.21	0.177
19-4043	2019	June	SB	Initial	Hand	Released	73	71	Water	120	86	47	62	118	270	4.25988	Female	Sub-adult	BAR	Pink	Moist	No	No	No	No	No	No	No	No	No	Small amount of blood on 2 oral swabs but could not see where it came from and saw no evidence of bleeding in the mouth	WithinNormalLimits	WithinNormalLimits	NA	Flaking	WithinNormalLimits	WithinNormalLimits	Normal	WithinNormalLimits	No	1.4	0.33	0.066	0.09	0.181	0.25	0.08	0.11	0.194
19-4044	2019	June	SB	Yes	Trap	Released	NA	NA	Water	125	89	52	66	123	318	4.10191	NA	Sub-adult	NA	NA	NA	NA	NA	NA	NA	NA	NA	NA	NA	NA	Filemaker accidentally deleted. New filemaker made with information from mECO and paper records. No PE data.	NA	NA	NA	NA	NA	NA	NA	NA	NA	3.1	0.29	0.039	0.12	0.184	0.57	0.102	0.32	0.187
19-4046	2019	June	SB	Initial	Trap	Released	NA	NA	Water	122	91	48	66	119	273	4.35645	NA	Sub-adult	NA	NA	NA	NA	NA	NA	NA	NA	NA	NA	NA	NA	Filemaker accidentally deleted. New filemaker made with information from mECO and paper records. No PE data.	NA	NA	NA	NA	NA	NA	NA	NA	NA	4.1	0.46	0.051	0.21	0.265	1.09	0.126	0.52	0.165
19-4050	2019	June	SB	Initial	Hand	Released	NA	NA	Water	117	83	49	63	114	258	4.19725	Female	Sub-adult	NA	NA	NA	NA	NA	NA	NA	NA	NA	NA	NA	NA	Filemaker accidentally deleted. New filemaker made with information from mECO and paper records. No PE data.	NA	NA	NA	NA	NA	NA	NA	NA	NA	4.4	0.32	0.027	0.12	0.216	0.95	0.088	0.39	0.172
19-4051	2019	June	SB	Yes	Trap	Released	65	67	Water	153	106	61	80	150	532	4.09024	Female	Sub-adult	BAR	Light pink	Moist	No	No	No	No	No	No	No	No	No	No photos due to file conversion issues	WithinNormalLimits	WithinNormalLimits	WithinNormalLimits	Flaking	Erosions	WithinNormalLimits	Normal	WithinNormalLimits	No	3.3	0.37	0.024	0.08	0.248	0.82	0.063	0.21	0.162
19-4054	2019	June	SB	Initial	Trap	Released	72	47	Water	155	103	58	77	149	448	4.81551	Male	Sub-adult	BAR	Pink	Moist	No	No	No	No	No	No	No	No	No	Caught in trap 6/11/2019 but only sampled 6/12 due to traveling to Champaign Blood on oral swabs Mucoid/yellow discharge from cloaca	Assymetrical	WithinNormalLimits	WithinNormalLimits	Flaking	WithinNormalLimits	WithinNormalLimits	Normal	WithinNormalLimits	No	5.2	0.33	0.019	0.1	0.231	1.2	0.071	0.37	0.18
19-4057	2019	June	SB	Initial	Trap	Released	62	69	Water	150	102	59	78	145	466	4.36923	Female	Sub-adult	QAR	Pink	Moist	No	No	No	No	No	No	No	No	No		Assymetrical	WithinNormalLimits	WithinNormalLimits	Flaking	Erosions	WithinNormalLimits	Normal	WithinNormalLimits	No	3.3	0.35	0.033	0.11	0.226	0.75	0.08	0.26	0.201
19-4058	2019	June	SB	Initial	Hand	Released	62	69	Water	134	95	49	71	134	325	4.59567	Female	Sub-adult	QAR	Light pink	Moist	No	No	No	No	No	No	No	No	No		Assymetrical	WithinNormalLimits	WithinNormalLimits	WithinNormalLimits	WithinNormalLimits	WithinNormalLimits	Normal	WithinNormalLimits	No	2	0.24	0.034	0.07	0.158	0.32	0.083	0.17	0.197
19-4063	2019	June	SB	Initial	Trap	Released	69	45	Water	136	101	55	76	135	395	4.10325	Female	Sub-adult	QAR	Light pink	Moist	No	No	No	No	No	No	No	No	No	Carapace short cranially and falling significantly	WithinNormalLimits	WithinNormalLimits	NA	Erosions	Erosions	WithinNormalLimits	Normal	WithinNormalLimits	No	3.9	0.26	0.028	0.11	0.177	0.69	0.047	0.18	0.111
19-4067	2019	June	SB	Yes	Trap	Released	73	45	Water	124	88	51	66	125	309	4.12358	Male	Sub-adult	BAR	Pink	Moist	No	No	No	No	No	No	No	No	No	Photos in box No photos due to file conversion issues	WithinNormalLimits	WithinNormalLimits	WithinNormalLimits	Flaking	WithinNormalLimits	WithinNormalLimits	Normal	WithinNormalLimits	No	2	0.33	0.053	0.11	0.196	0.39	0.075	0.15	0.175
19-4074	2019	June	SB	Initial	Trap	Released	67	72	Water	126	90	53	69	120	318	4.16102	Female	Sub-adult	QAR	Pink	Moist	No	No	No	No	No	No	No	No	No	No photos due to file conversion issues	WithinNormalLimits	WithinNormalLimits	NA	Flaking	WithinNormalLimits	WithinNormalLimits	Normal	WithinNormalLimits	No	1.7	0.46	0.064	0.11	0.252	0.43	0.079	0.13	0.168
19-4076	2019	June	SB	Initial	Trap	Released	67	71	Water	172	116	67	90	163	752	3.85043	Female	Adult	QAR	Pink	Moist	No	No	No	No	No	No	No	No	No	No photos due to file conversion issues	WithinNormalLimits	WithinNormalLimits	NA	Flaking	Erosions	WithinNormalLimits	Normal	WithinNormalLimits	No	3	0.3	0.036	0.11	0.196	0.59	0.046	0.14	0.129
19-4077	2019	June	SB	Initial	Hand	Released	70	91	Land	201	137	80	104	189	1070	3.8114	Female	Adult	BAR	Pink	Moist	No	No	No	No	No	No	No	No	No	Lesion on chin Collected from SBCP on 6/17 and was induced eggs were collected, info on this sheet is from date of collection Measurements taken from 2018	WithinNormalLimits	ABN	WithinNormalLimits	Flaking	Erosions	WithinNormalLimits	Normal	WithinNormalLimits	Yes	2.6	0.26	0.034	0.09	0.173	0.45	0.032	0.08	0.11
19-4078	2019	June	SB	Initial	Hand	Released	70	91	Land	NA	NA	NA	NA	NA	909	NA	Female	Adult	BAR	Pink	Moist	No	No	No	No	No	No	No	No	No	Collected from SBCP on 6/18 and was induced eggs were collected, info on this sheet is from date of collection No measurements taken recently	WithinNormalLimits	WithinNormalLimits	WithinNormalLimits	WithinNormalLimits	WithinNormalLimits	WithinNormalLimits	Normal	WithinNormalLimits	Yes	2.1	0.33	0.058	0.12	0.191	0.4	0.05	0.11	0.126
19-4079	2019	June	SB	Initial	Hand	Released	70	91	Land	NA	NA	NA	NA	NA	937	NA	Female	Adult	BAR	Pink	Moist	No	No	No	No	No	No	No	No	No	Old telemetry holes on caudal left carapace Forelimb abnormalities on toes Missing tail tip and healed fracture of tail Collected from SBCP on 6/18 and was induced eggs were collected, info on this sheet is from date of collection No measurements taken recently	WithinNormalLimits	WithinNormalLimits	WithinNormalLimits	Other	Predator injury	Extremity ABN	Normal	WithinNormalLimits	No	1.8	0.26	0.039	0.07	0.168	0.3	0.06	0.11	0.129
19-4080	2019	June	SB	Initial	Hand	Released	76	77	Water	98	72	41	52	95	163	4.13419	Female	Juvenile	BAR	Pink	Moist	No	No	No	No	No	No	No	No	No	No photos due to file conversion issues	WithinNormalLimits	WithinNormalLimits	WithinNormalLimits	WithinNormalLimits	Erosions	WithinNormalLimits	Normal	WithinNormalLimits	No	3.5	0.38	0.023	0.08	0.253	0.89	0.143	0.5	0.182
19-4081	2019	June	SB	Initial	Hand	Released	76	77	Water	117	79	15	58	109	206	4.88051	Female	Juvenile	BAR	Light pink	Moist	No	No	No	No	No	No	No	No	No	No photos due to file conversion issues	WithinNormalLimits	WithinNormalLimits	NA	Flaking	WithinNormalLimits	WithinNormalLimits	Normal	WithinNormalLimits	No	1.3	0.26	0.056	0.07	0.148	0.19	0.072	0.09	0.166
19-4082	2019	June	SB	Yes	Hand	Released	76	77	Water	152	107	59	81	147	509	4.18322	Female	Sub-adult	QAR	Pink	Moist	No	No	No	No	No	No	No	No	Yes	Missing P3 on right rear. No photos due to file conversion issues	WithinNormalLimits	WithinNormalLimits	NA	Flaking	Erosions	Extremity ABN	Normal	WithinNormalLimits	No	3.4	0.33	0.062	0.21	0.188	0.64	0.063	0.21	0.156
19-4084	2019	June	SB	Initial	Trap	Released	76	73	Water	NA	NA	NA	NA	NA	1122	NA	Female	Adult	BAR	Pink	Moist	No	No	No	No	No	No	No	No	No	Collected from SBCP on 6/20 and was induced eggs were collected, info on this sheet is from date of collection No measurements taken	WithinNormalLimits	WithinNormalLimits	WithinNormalLimits	Flaking	Erosions	WithinNormalLimits	Normal	WithinNormalLimits	Yes	2.4	0.35	0.085	0.2	0.176	0.42	0.053	0.13	0.101
19-4086	2019	June	SB	Yes	Hand	Released	NA	NA	Water	NA	NA	NA	NA	NA	1145	NA	Male	Adult	BAR	Light pink	Moist	No	No	No	No	No	No	No	No	No	Measurements previously taken	WithinNormalLimits	WithinNormalLimits	WithinNormalLimits	Erosions	Flaking	WithinNormalLimits	Normal	WithinNormalLimits	No	3	0.5	0.124	0.37	0.208	0.62	0.051	0.15	0.157
19-4088	2019	June	SB	Yes	Trap	Released	80	57	Water	126	91	51	66	123	307	4.26335	Male	Sub-adult	QAR	Light pink	Moist	No	No	No	No	No	No	No	No	Yes	No photos due to file conversion issues	WithinNormalLimits	WithinNormalLimits	WithinNormalLimits	Flaking	Flaking	WithinNormalLimits	Normal	WithinNormalLimits	No	2.7	0.4	0.045	0.12	0.243	0.66	0.091	0.25	0.146
19-4089	2019	June	SB	Yes	Trap	Released	82	47	Water	NA	NA	NA	NA	NA	284	NA	Male	Sub-adult	BAR	Pink	Moist	No	No	No	No	No	No	No	No	No	Measurements previously taken	WithinNormalLimits	WithinNormalLimits	WithinNormalLimits	Flaking	Flaking	WithinNormalLimits	Normal	WithinNormalLimits	No	4	0.31	0.021	0.08	0.218	0.87	0.065	0.26	0.139
19-4093	2019	June	SB	Initial	Trap	Released	82	47	Water	134	98	54	74	132	390	4.02995	Male	Sub-adult	QAR	Light pink	Moist	No	No	No	No	No	No	No	No	No	Indentation in caudal plastron	WithinNormalLimits	WithinNormalLimits	NA	Flaking	Other	WithinNormalLimits	Normal	WithinNormalLimits	No	2.7	0.36	0.028	0.08	0.237	0.64	0.062	0.17	0.159
19-4096	2019	June	SB	Initial	Trap	Released	81	48	Water	175	123	70	93	172	866	3.48921	Male	Adult	QAR	Light pink	Moist	No	No	No	No	No	No	No	No	Yes		WithinNormalLimits	WithinNormalLimits	NA	Flaking	Flaking	WithinNormalLimits	Normal	WithinNormalLimits	No	3.1	0.38	0.04	0.12	0.233	0.72	0.052	0.16	0.177
19-4097	2019	June	SB	Initial	Trap	Released	81	48	Water	122	89	47	65	120	281	4.27191	Male	Sub-adult	QAR	NA	Moist	No	No	No	No	No	No	No	No	No		WithinNormalLimits	WithinNormalLimits	NA	Flaking	WithinNormalLimits	WithinNormalLimits	Normal	WithinNormalLimits	No	3	0.27	0.026	0.08	0.19	0.57	0.069	0.21	0.183
19-4098	2019	June	SB	Initial	Hand	Released	81	49	Land	225	142	76	109	219	1525	3.23947	Male	Adult	QAR	NA	Moist	No	No	No	No	No	No	No	No	Yes		WithinNormalLimits	WithinNormalLimits	NA	Flaking	Erosions	WithinNormalLimits	Normal	WithinNormalLimits	No	3.7	0.33	0.017	0.06	0.23	0.85	0.06	0.22	0.193
19-4100	2019	June	SB	Yes	Trap	Released	77	58	Water	200	134	82	103	194	1202	3.28788	Female	Adult	BAR	Pink	Moist	No	No	No	No	No	No	No	No	No	No photos due to file conversion issues	WithinNormalLimits	WithinNormalLimits	WithinNormalLimits	Flaking	Erosions	WithinNormalLimits	Normal	WithinNormalLimits	Yes	2.7	0.26	0.019	0.05	0.185	0.5	0.043	0.12	0.124
19-4101	2019	June	SB	Initial	Hand	Released	78	55	Land	131	96	51	68	131	356	4.12694	Male	Sub-adult	QAR	Light pink	Moist	No	No	No	No	No	No	No	No	No		WithinNormalLimits	WithinNormalLimits	NA	Flaking	WithinNormalLimits	WithinNormalLimits	Normal	WithinNormalLimits	No	2.1	0.33	0.017	0.04	0.234	0.49	0.105	0.22	0.166
19-4105	2019	June	SB	Yes	Trap	Released	78	55	Water	195	133	69	97	181	1008	3.79001	Male	Adult	QAR	Light pink	Moist	No	No	No	No	No	No	No	No	Yes		WithinNormalLimits	WithinNormalLimits	NA	Flaking	Flaking	WithinNormalLimits	Normal	WithinNormalLimits	No	4	0.32	0.015	0.06	0.225	0.9	0.053	0.21	0.161
19-4107	2019	June	SB	Initial	Trap	Released	78	55	Water	117	84	50	63	116	247	4.3199	Male	Juvenile	BAR	Light pink	Moist	No	No	No	No	No	No	No	No	No		WithinNormalLimits	WithinNormalLimits	WithinNormalLimits	Flaking	WithinNormalLimits	WithinNormalLimits	Normal	WithinNormalLimits	No	3	0.33	0.019	0.06	0.231	0.69	0.076	0.23	0.188
19-4109	2019	June	SB	Initial	Hand	Released	78	55	Land	142	95	54	71	134	337	5.01665	Female	Sub-adult	BAR	Light pink	Moist	No	No	No	No	No	No	No	No	No	Previous trauma OS, hyperpigmented iris, right beak malocclusion	WithinNormalLimits	ABN	WithinNormalLimits	WithinNormalLimits	WithinNormalLimits	WithinNormalLimits	Normal	WithinNormalLimits	No	1.3	0.27	0.021	0.03	0.191	0.25	0.089	0.12	0.168
19-4110	2019	June	SB	Initial	Trap	Released	78	55	Water	142	98	53	73	138	390	4.49627	Female	Sub-adult	QAR	Pale	Moist	No	No	No	No	No	No	No	No	No		WithinNormalLimits	WithinNormalLimits	WithinNormalLimits	WithinNormalLimits	Flaking	WithinNormalLimits	Normal	WithinNormalLimits	No	4.6	0.34	0.01	0.05	0.243	1.12	0.095	0.44	0.155
19-4114	2019	June	SB	Initial	Trap	Released	71	77	Water	120	86	47	45	112	262	4.34683	Male	Juvenile	QAR	Light pink	Moist	No	No	No	No	No	No	No	No	Yes	No photos due to file conversion issues	Assymetrical	WithinNormalLimits	NA	Flaking	Flaking	WithinNormalLimits	Normal	WithinNormalLimits	No	4	0.28	0.012	0.05	0.207	0.83	0.068	0.27	0.167
19-4117	2019	June	SB	Initial	Trap	Released	74	72	Water	120	90	49	65	122	278	4.1774	Male	Sub-adult	BAR	Pink	Moist	No	No	No	No	No	No	No	No	No		WithinNormalLimits	WithinNormalLimits	WithinNormalLimits	Flaking	WithinNormalLimits	WithinNormalLimits	Normal	WithinNormalLimits	No	3.5	0.33	0.013	0.05	0.232	0.81	0.1	0.35	0.201
19-4118	2019	June	SB	Initial	Trap	Released	74	72	Water	120	87	52	67	122	286	4.09902	Female	Sub-adult	QAR	Light pink	Moist	No	No	No	No	No	No	No	No	Yes	No pictures were taken	WithinNormalLimits	WithinNormalLimits	NA	Flaking	Erosions	WithinNormalLimits	Normal	WithinNormalLimits	No	3.4	0.32	0.014	0.05	0.229	0.78	0.07	0.24	0.171
19-4119	2019	June	SB	Initial	Hand	Hospitalized - Currently at U of I	75	77	Water	201	133	75	100	184	1151	3.50563	Male	Adult	QAR	Pale	Moist	Yes	No	No	No	Yes	No	Yes	No	No	Open mouth breathing, oral discharge, OD hyperpigmented bulging iris, abnormal pupil shape, respiratory noises Taken back to U of I No photos due to file conversion issues	Assymetrical	WithinNormalLimits	WithinNormalLimits	Flaking	WithinNormalLimits	WithinNormalLimits	Normal	WithinNormalLimits	No	2.2	0.19	0.022	0.05	0.135	0.3	0.036	0.08	0.162
19-4120	2019	July	SB	Initial	Hand	Released	78	73	Land	172	119	73	96	174	818	3.55722	Female	Adult	BAR	Pink	Moist	No	No	No	No	No	No	No	No	No	Hand captured on 6/27 digging nest, induced over the weekend and sampled on 7/1 Left cranial section missing from carapace and plastron Cloaca is red	Assymetrical	WithinNormalLimits	WithinNormalLimits	Predator injury	Predator injury	WithinNormalLimits	ABN	WithinNormalLimits	Yes	3.6	0.22	0.015	0.05	0.165	0.59	0.043	0.15	0.111
19-4125	2019	July	NA	Initial	Hand	Released	79	76	Land	197	132	76	98	190	977	4.01242	Female	Adult	BAR	Pink	Moist	No	No	No	No	No	No	No	No	No	Reddened cloaca Induced at McHenry, caught on 6/28 but sampled 7/3	WithinNormalLimits	WithinNormalLimits	WithinNormalLimits	Flaking	Erosions	WithinNormalLimits	ABN	WithinNormalLimits	Yes	3	0.24	0.024	0.07	0.167	0.5	0.05	0.15	0.119
19-4127	2019	July	SB	Initial	Hand	Released	79	76	Land	179	122	77	95	179	942	3.36181	Female	Adult	BAR	Pink	Moist	No	No	No	No	No	No	No	No	No	Induced at McHenry, caught on 6/27 but sampled 7/3	WithinNormalLimits	WithinNormalLimits	WithinNormalLimits	Flaking	WithinNormalLimits	WithinNormalLimits	Normal	WithinNormalLimits	Yes	3.3	0.24	0.027	0.09	0.164	0.54	0.042	0.14	0.119
19-4144	2019	July	SB	Yes	Trap	Released	76	59	Water	130	95	52	69	131	343	4.17787	Female	Sub-adult	BAR	Pink	Moist	No	No	No	No	No	No	No	No	Yes	No photos due to file conversion issues	WithinNormalLimits	WithinNormalLimits	WithinNormalLimits	NA	WithinNormalLimits	WithinNormalLimits	Normal	WithinNormalLimits	No	1	0.3	0.026	0.03	0.204	0.2	0.072	0.07	0.194
19-4148	2019	July	SB	Yes	Trap	Released	76	59	Water	188	127	80	103	178	1036	3.38293	Female	Adult	BAR	Light pink	Moist	No	No	No	No	No	No	No	No	Yes	Measurements previously taken No photos due to file conversion issues	WithinNormalLimits	WithinNormalLimits	WithinNormalLimits	Flaking	Erosions	WithinNormalLimits	Normal	WithinNormalLimits	No	2.8	0.27	0.016	0.04	0.194	0.54	0.042	0.12	0.156
19-4152	2019	July	SB	Initial	Hand	Released	79	54	Water	216	143	83	108	204	1452	3.11325	Male	Adult	BAR	Pink	Moist	No	No	No	No	No	No	No	No	Yes	No photos due to file conversion issues	Assymetrical	WithinNormalLimits	WithinNormalLimits	Flaking	Erosions	WithinNormalLimits	Normal	WithinNormalLimits	No	5.4	0.3	0.016	0.09	0.217	1.17	0.041	0.22	0.186
19-4501	2019	May	IB-N	Initial	Hand	Released	48	72	Water	211	138	77	133	192	1222	3.67528	Male	Adult	BAR	Pale	Moist	No	No	No	No	No	No	No	No	No	No photos due to file conversion issues	WithinNormalLimits	WithinNormalLimits	NA	WithinNormalLimits	WithinNormalLimits	WithinNormalLimits	Normal	WithinNormalLimits	No	3.2	0.32	0.016	0.05	0.229	0.73	0.047	0.15	0.142
19-4502	2019	May	IB-N	Yes	Telemetry	Released	48	72	Water	200	135	80	112	191	1156	3.44623	Female	Adult	QAR	Pink	Moist	No	No	No	No	No	No	No	No	No	No photos due to file conversion issues	WithinNormalLimits	WithinNormalLimits	NA	WithinNormalLimits	WithinNormalLimits	WithinNormalLimits	Normal	WithinNormalLimits	No	2.1	0.25	0.012	0.03	0.187	0.39	0.046	0.1	0.148
19-4503	2019	May	IB-N	Yes	Telemetry	Released	48	72	Water	200	129	82	104	189	1107	3.62453	Female	Adult	QAR	Pale	Moist	No	Yes	No	No	No	No	Yes	No	No	No photos due to file conversion issues	WithinNormalLimits	WithinNormalLimits	NA	WithinNormalLimits	WithinNormalLimits	WithinNormalLimits	Normal	WithinNormalLimits	No	2.9	0.23	0.016	0.05	0.168	0.49	0.042	0.12	0.128
19-4504	2019	May	IB-N	Yes	Telemetry	Released	48	72	Water	199	124	76	108	192	1170	3.35656	Male	Adult	QAR	Pink	Moist	No	No	No	No	No	No	No	No	Yes	No photos due to file conversion issues	WithinNormalLimits	WithinNormalLimits	NA	Erosions	WithinNormalLimits	WithinNormalLimits	Normal	WithinNormalLimits	No	3.3	0.17	0.013	0.04	0.135	0.45	0.027	0.09	0.1
19-4505	2019	May	IB-N	Yes	Telemetry	Released	47	74	Water	205	141	85	111	199	1406	2.84277	Female	Adult	QAR	Light pink	Moist	No	No	No	No	No	No	No	No	No	No photos due to file conversion issues	WithinNormalLimits	WithinNormalLimits	NA	Flaking	WithinNormalLimits	WithinNormalLimits	Normal	WithinNormalLimits	No	4.2	0.18	0.013	0.05	0.141	0.59	0.047	0.2	0.162
19-4506	2019	May	IB-N	Yes	Telemetry	Released	48	75	Water	207	130	82	108	197	1357	3.06187	Female	Adult	BAR	Pink	Moist	Yes	No	No	No	No	No	Yes	No	No	No photos due to file conversion issues	WithinNormalLimits	WithinNormalLimits	WithinNormalLimits	WithinNormalLimits	WithinNormalLimits	WithinNormalLimits	Normal	WithinNormalLimits	No	4.2	0.18	0.01	0.04	0.14	0.59	0.04	0.17	0.102
19-4507	2019	May	IB-N	Initial	Hand	Released	48	75	Water	218	140	76	111	193	1438	3.23442	Male	Adult	QAR	Pink	Moist	No	No	No	No	No	No	No	No	Yes	No photos due to file conversion issues	WithinNormalLimits	WithinNormalLimits	NA	Flaking	WithinNormalLimits	WithinNormalLimits	Normal	WithinNormalLimits	No	2.3	0.3	0.017	0.04	0.213	0.49	0.044	0.1	0.2
19-4508	2019	May	IB-N	Yes	Telemetry	Released	48	75	Water	201	125	72	96	180	1037	3.94549	Male	Adult	QAR	Pale	Moist	Yes	No	No	No	No	No	Yes	No	Yes	No photos due to file conversion issues	WithinNormalLimits	WithinNormalLimits	NA	Flaking	WithinNormalLimits	WithinNormalLimits	Normal	WithinNormalLimits	No	1.6	0.24	0.019	0.03	0.172	0.28	0.055	0.09	0.217
19-4509	2019	May	IB-N	Yes	Telemetry	Released	47	75	Water	202	138	82	110	199	1239	3.24402	Female	Adult	QAR	Pink	Moist	No	No	No	No	No	No	No	No	No	No photos due to file conversion issues	WithinNormalLimits	WithinNormalLimits	NA	WithinNormalLimits	WithinNormalLimits	WithinNormalLimits	Normal	WithinNormalLimits	No	1.6	0.18	0.01	0.02	0.145	0.23	0.039	0.06	0.13
19-4510	2019	May	IB-N	Initial	Telemetry	Released	49	70	Water	202	135	80	104	192	1117	3.67361	Female	Adult	QAR	Light pink	Moist	No	No	No	No	No	No	No	No	Yes		WithinNormalLimits	WithinNormalLimits	WithinNormalLimits	WithinNormalLimits	Erosions	WithinNormalLimits	Normal	WithinNormalLimits	No	3.5	0.23	0.018	0.06	0.172	0.6	0.045	0.16	0.124
19-4511	2019	May	IB-S	Initial	Telemetry	Released	47	75	Water	192	144	85	112	187	1220	2.92742	Female	Adult	QAR	Light pink	Moist	No	No	No	No	No	No	No	No	No	Stump tail	WithinNormalLimits	WithinNormalLimits	NA	Flaking	Erosions	Extremity ABN	Normal	WithinNormalLimits	No	2.9	0.24	0.016	0.05	0.177	0.51	0.039	0.11	0.149
19-4512	2019	May	IB-S	Yes	telemetry	Released	47	75	Water	194	138	80	100	187	1181	3.12384	Female	Adult	BAR	Light pink	Moist	No	No	No	No	No	No	No	No	No	No photos due to file conversion issues	WithinNormalLimits	WithinNormalLimits	WithinNormalLimits	Other	WithinNormalLimits	Extremity ABN	Normal	WithinNormalLimits	No	2.1	0.24	0.017	0.04	0.176	0.37	0.045	0.09	0.144
19-4513	2019	May	IB-S	Initial	Telemetry	Released	47	75	Water	226	157	86	111	207	1552	3.19578	Male	Adult	BAR	Pink	Moist	No	No	No	No	No	No	No	No	No	Right rear leg missing No pictures of carapace or Plastron	WithinNormalLimits	WithinNormalLimits	NA	Erosions	Erosions	Extremity ABN	Normal	WithinNormalLimits	No	2.9	0.3	0.016	0.05	0.216	0.63	0.055	0.16	0.217
19-4514	2019	May	IB-S	Yes	Telemetry	Released	48	73	Water	195	128	78	99	182	1111	3.40007	Female	Adult	BAR	Light pink	Moist	No	No	No	No	No	No	No	No	Yes	No photos due to file conversion issues	WithinNormalLimits	WithinNormalLimits	WithinNormalLimits	Flaking	WithinNormalLimits	WithinNormalLimits	Normal	WithinNormalLimits	No	1.8	0.2	0.024	0.04	0.144	0.26	0.06	0.11	0.234
19-4515	2019	May	IB-S	Yes	Telemetry	Released	47	75	Water	177	119	71	95	169	916	3.37795	Female	Adult	QAR	Pale	Moist	No	No	No	No	No	No	No	No	No		WithinNormalLimits	WithinNormalLimits	NA	WithinNormalLimits	WithinNormalLimits	WithinNormalLimits	Normal	WithinNormalLimits	No	2.7	0.24	0.021	0.06	0.175	0.47	0.057	0.15	0.145
19-4516	2019	May	IB-S	Yes	Telemetry	Released	48	73	Water	190	132	82	105	189	1122	3.16428	Female	Adult	QAR	Pale	Moist	No	No	No	No	No	No	No	No	Yes	Left cranial Plastron has rounded portion missing	Assymetrical	WithinNormalLimits	NA	Erosions	Predator injury	WithinNormalLimits	Normal	WithinNormalLimits	No	2.4	0.29	0.04	0.1	0.186	0.45	0.039	0.09	0.135
19-4518	2019	May	IB-S	Yes	Telemetry	Released	48	72	Water	203	137	84	108	200	1333	2.98583	Female	Adult	BAR	Light pink	Moist	No	No	No	No	No	No	No	No	Yes	No photos due to file conversion issues	WithinNormalLimits	WithinNormalLimits	WithinNormalLimits	Erosions	Erosions	WithinNormalLimits	Normal	WithinNormalLimits	No	3.3	0.27	0.039	0.13	0.175	0.58	0.037	0.12	0.156
19-4519	2019	May	IB-S	Yes	Telemetry	Released	48	72	Water	210	143	86	112	199	1350	3.19871	Female	Adult	QAR	Light pink	Moist	No	No	No	No	No	No	No	No	Yes	Nares symmetrical but large Erosion over right pectoral scute No photos due to file conversion issues	WithinNormalLimits	WithinNormalLimits	NA	WithinNormalLimits	Erosions	WithinNormalLimits	Normal	WithinNormalLimits	No	1.6	0.22	0.033	0.05	0.148	0.24	0.045	0.07	0.185
19-4520	2019	May	IB-S	Yes	Telemetry	Released	43	73	Water	202	135	80	104	192	1199	3.37839	Female	Adult	QAR	Pale	Moist	No	No	No	No	No	No	No	No	No	Nares erroded No photos due to file conversion issues	Assymetrical	WithinNormalLimits	NA	WithinNormalLimits	WithinNormalLimits	WithinNormalLimits	Normal	WithinNormalLimits	No	3.2	0.3	0.027	0.09	0.201	0.64	0.046	0.15	0.189
19-4521	2019	May	IB-S	Yes	Telemetry	Released	48	76	Water	200	138	85	113	193	1356	2.80979	Female	Adult	QAR	Pale	Moist	No	No	No	No	No	No	No	No	No	Weird scute lines No photos due to file conversion issues	WithinNormalLimits	WithinNormalLimits	WithinNormalLimits	WithinNormalLimits	Other	WithinNormalLimits	Normal	WithinNormalLimits	No	3.1	0.24	0.035	0.11	0.157	0.49	0.058	0.18	0.24
19-4522	2019	May	IB-N	Initial	Trap	Released	57	84	Water	141	98	55	75	140	393	4.40972	Female	Sub-adult	QAR	Light pink	Moist	No	No	No	No	No	No	No	No	No	Samples taken at TT	WithinNormalLimits	WithinNormalLimits	NA	WithinNormalLimits	WithinNormalLimits	WithinNormalLimits	Normal	WithinNormalLimits	No	3.2	0.22	0.011	0.04	0.168	0.54	0.074	0.24	0.201
19-4523	2019	May	IB-N	Initial	Trap	Released	57	84	Water	148	98	64	79	145	465	4.26262	Female	Sub-adult	QAR	Light pink	Moist	No	No	No	No	No	No	No	No	No	Samples taken at TT	WithinNormalLimits	WithinNormalLimits	NA	WithinNormalLimits	WithinNormalLimits	WithinNormalLimits	Normal	WithinNormalLimits	No	4	0.25	0.011	0.04	0.19	0.76	0.049	0.2	0.196
19-4524	2019	May	IB-N	Yes	Telemetry	Released	71	47	Water	206	139	76	105	189	1242	3.39413	Male	Adult	BAR	Pink	Moist	No	No	No	No	No	No	No	No	Yes		Assymetrical	WithinNormalLimits	NA	Flaking	WithinNormalLimits	WithinNormalLimits	Normal	WithinNormalLimits	No	2.2	0.31	0.024	0.05	0.21	0.46	0.039	0.09	0.193
19-4525	2019	May	IB-N	Initial	Trap	Released	71	48	Water	101	76	43	55	99	171	4.22481	Male	Juvenile	BAR	Pink	Moist	No	No	No	No	No	No	No	No	No		WithinNormalLimits	WithinNormalLimits	WithinNormalLimits	WithinNormalLimits	WithinNormalLimits	WithinNormalLimits	Normal	WithinNormalLimits	No	2.6	0.39	0.046	0.12	0.236	0.61	0.092	0.24	0.196
19-4526	2019	May	IB-S	Yes	Telemetry	Released	58	84	Water	193	130	77	103	186	1075	3.44689	Female	Adult	QAR	Pink	Moist	No	No	No	No	No	No	Yes	No	Yes	Right rear leg missing, shortened tail likely from predator injury Integument around nares reddened and Inflamed No photos due to file conversion issues	WithinNormalLimits	ABN	WithinNormalLimits	Flaking	Erosions	Extremity ABN	Normal	WithinNormalLimits	No	3.8	0.26	0.035	0.13	0.171	0.65	0.036	0.14	0.144
19-4527	2019	May	IB-S	Yes	Telemetry	Released	58	85	Water	195	129	83	104	194	1202	3.09424	Female	Adult	BAR	Pale	Moist	No	No	No	No	No	No	No	No	No	Right front P4 nail broken Cloaca very dry No photos due to file conversion issues	Assymetrical	WithinNormalLimits	NA	Flaking	Erosions	Extremity ABN	Normal	WithinNormalLimits	No	4	0.25	0.041	0.16	0.156	0.62	0.034	0.14	0.121
19-4528	2019	May	IB-S	Yes	Telemetry	Released	54	86	Water	190	125	77	96	176	994	3.62489	Female	Adult	QAR	Pale	Dry	No	No	No	No	No	No	No	No	No	Mouth was very pale and dry No photos due to file conversion issues	Assymetrical	WithinNormalLimits	NA	Flaking	Erosions	WithinNormalLimits	Normal	WithinNormalLimits	No	2.4	0.26	0.068	0.16	0.139	0.33	0.035	0.08	0.102
19-4529	2019	May	IB-S	Yes	Telemetry	Released	54	86	Water	188	126	77	100	181	1010	3.47856	Female	Adult	QAR	Pale	Moist	No	No	No	No	No	No	No	No	Yes	Two nails on right front P3 No photos due to file conversion issues	NA	WithinNormalLimits	NA	Flaking	Erosions	Extremity ABN	Normal	WithinNormalLimits	No	2.5	0.41	0.091	0.23	0.198	0.5	0.037	0.09	0.123
19-4530	2019	May	IB-S	Yes	Telemetry	Released	49	95	Water	174	120	69	94	173	817	3.64883	Female	Adult	BAR	Light pink	Moist	No	No	No	No	No	No	No	No	Yes	Abrasions on chin No photos due to file conversion issues	WithinNormalLimits	ABN	WithinNormalLimits	Flaking	Erosions	WithinNormalLimits	Normal	WithinNormalLimits	No	2.1	0.3	0.049	0.1	0.185	0.39	0.042	0.09	0.125
19-4531	2019	May	IB-S	Initial	Hand	Released	49	95	Water	185	132	73	102	178	1022	3.31216	Male	Adult	BAR	Pink	Moist	No	No	No	No	No	No	No	No	Yes	No photos due to file conversion issues	Assymetrical	WithinNormalLimits	WithinNormalLimits	Flaking	Flaking	WithinNormalLimits	Normal	WithinNormalLimits	No	3.1	0.35	0.023	0.07	0.235	0.73	0.046	0.14	0.186
19-4532	2019	May	IB-S	Yes	Hand	Released	58	85	Water	204	140	71	105	188	1163	3.58908	Male	Adult	BAR	Pink	Moist	No	No	No	No	No	No	No	No	Yes	Rostral part of mouth has raised grey bump on ventral surface No photos due to file conversion issues	WithinNormalLimits	WithinNormalLimits	WithinNormalLimits	Flaking	Erosions	WithinNormalLimits	Normal	WithinNormalLimits	No	2.5	0.29	0.02	0.05	0.206	0.52	0.043	0.11	0.161
19-4533	2019	May	IB-S	Initial	Hand	Released	73	65	Land	193	134	79	103	184	1186	3.07003	Female	Adult	BAR	Pink	Moist	No	No	No	No	No	No	No	No	No	Right rear P4 has broken toe nail Tail is shortened, possible predator injury	WithinNormalLimits	WithinNormalLimits	WithinNormalLimits	Flaking	Erosions	Extremity ABN	Normal	WithinNormalLimits	No	5.2	0.24	0.026	0.14	0.166	0.86	0.036	0.19	0.102
19-4534	2019	June	IB-N	Yes	Trap	Released	69	69	Water	206	137	81	103	189	1260	3.3334	Male	Adult	BAR	Light pink	Moist	No	No	No	No	No	No	No	No	No	No photos due to file conversion issues	Assymetrical	WithinNormalLimits	WithinNormalLimits	Erosions	Erosions	WithinNormalLimits	Normal	WithinNormalLimits	No	3.2	0.39	0.047	0.15	0.235	0.75	0.049	0.16	0.175
19-4535	2019	June	NA	Initial	Hand	Released	NA	NA	NA	101	76	44	57	100	140	4.79125	NA	Juvenile	NA	NA	NA	NA	NA	NA	NA	NA	NA	NA	NA	NA	Captured on 6/5, sampled on 6/6 at TT Filemaker accidentally deleted. New filemaker made with information from mECO and paper records. No PE data.	NA	NA	NA	NA	NA	NA	NA	NA	NA	2.9	0.31	0.054	0.16	0.181	0.52	0.129	0.37	0.202
19-4544	2019	June	IB-S	Initial	Hand	Released	78	37	Land	122	84	50	64	119	256	4.55175	Female	Sub-adult	BAR	Pink	Moist	No	No	No	No	No	No	No	No	Yes	Right front P5 nail is twisted	WithinNormalLimits	WithinNormalLimits	WithinNormalLimits	Flaking	WithinNormalLimits	Extremity ABN	Normal	WithinNormalLimits	No	4.6	0.43	0.029	0.13	0.274	1.26	0.1	0.46	0.186
19-4557	2019	June	IB-N	Yes	Trap	Released	58	92	Water	184	126	75	99	182	984	3.40982	Female	Adult	BAR	Pink	Moist	No	No	No	No	No	No	No	No	No	No photos due to file conversion issues	Assymetrical	WithinNormalLimits	WithinNormalLimits	Flaking	WithinNormalLimits	WithinNormalLimits	Normal	WithinNormalLimits	No	4.1	0.23	0.034	0.14	0.156	0.64	0.04	0.16	0.109
19-4560	2019	June	IB-N	Initial	Hand	Released	70	91	Land	189	130	76	100	175	908	3.93675	Female	Adult	QAR	Pink	Moist	No	No	No	No	No	No	No	No	No	Collected from IBSP-N on 6/22 and was induced eggs were collected, info on this sheet is from date of collection	WithinNormalLimits	WithinNormalLimits	WithinNormalLimits	Flaking	Erosions	WithinNormalLimits	Normal	WithinNormalLimits	Yes	2.4	0.24	0.045	0.11	0.149	0.36	0.035	0.08	0.13
19-4564	2019	June	IB-N	Initial	Hand	Released	76	73	Land	204	137	81	108	192	1098	3.83587	Female	Adult	QAR	Light pink	Moist	No	No	No	No	No	No	No	No	No	Collected from IBSP-N on 6/23 and was induced eggs were collected, info on this sheet is from date of collection	Assymetrical	WithinNormalLimits	NA	Flaking	Erosions	WithinNormalLimits	Normal	WithinNormalLimits	Yes	4.5	0.25	0.052	0.23	0.15	0.68	0.035	0.16	0.149
19-4565	2019	June	IB-S	Initial	Trap	Released	73	55	Water	147	103	55	75	142	469	4.179	Female	Sub-adult	QAR	Light pink	Moist	No	No	No	No	No	No	No	No	No	No photos due to file conversion issues	WithinNormalLimits	WithinNormalLimits	WithinNormalLimits	Flaking	WithinNormalLimits	WithinNormalLimits	Normal	WithinNormalLimits	No	3.1	0.36	0.034	0.11	0.229	0.71	0.066	0.2	0.193
19-4566	2019	June	IB-N	Initial	Trap	Released	76	59	Water	163	111	77	85	152	650	3.92662	Female	Sub-adult	QAR	Pink	Moist	No	No	No	No	No	No	No	No	No		WithinNormalLimits	WithinNormalLimits	NA	Flaking	Erosions	WithinNormalLimits	Normal	WithinNormalLimits	No	2.5	0.36	0.037	0.09	0.226	0.57	0.078	0.2	0.173
19-4567	2019	June	IB-S	Initial	Trap	Released	73	55	Water	213	141	80	104	192	1290	3.5189	Female	Adult	QAR	Light pink	Moist	No	No	No	No	No	No	No	No	No	No photos due to file conversion issues	WithinNormalLimits	WithinNormalLimits	NA	WithinNormalLimits	WithinNormalLimits	WithinNormalLimits	Normal	WithinNormalLimits	No	4.2	0.35	0.034	0.14	0.225	0.95	0.044	0.18	0.155
19-4568	2019	June	IB-S	Yes	Trap	Released	76	57	Water	203	121	82	108	202	1328	3.00099	Female	Adult	QAR	Light pink	Moist	No	No	No	No	No	No	No	No	No	Burn/frostbite depigmentation on carapace. Deep grooves on plastron. Weight, measurements, and photos will be in next encounter. No photos due to file conversion issues	Assymetrical	WithinNormalLimits	WithinNormalLimits	Other	Other	WithinNormalLimits	Normal	WithinNormalLimits	No	3.3	0.25	0.049	0.16	0.153	0.5	0.034	0.11	0.131
19-4570	2019	June	IB-N	Yes	Trap	Released	80	57	Water	137	99	52	74	140	374	4.32914	Male	Sub-adult	BAR	Pink	Moist	No	No	No	No	No	No	No	No	Yes	Reddened lesions at both commissures of mouth No photos due to file conversion issues	Assymetrical	WithinNormalLimits	WithinNormalLimits	Flaking	WithinNormalLimits	WithinNormalLimits	Normal	WithinNormalLimits	No	2.6	0.31	0.025	0.07	0.214	0.56	0.068	0.18	0.152
19-4571	2019	July	IB-N	Initial	Telemetry	Released	82	66	Water	180	123	73	97	174	997	3.20341	Female	Adult	QAR	Light pink	Moist	No	No	No	No	No	No	No	No	Yes	Reddened cloaca	Assymetrical	WithinNormalLimits	NA	Flaking	Erosions	WithinNormalLimits	ABN	WithinNormalLimits	Yes	1.8	0.18	0.013	0.02	0.14	0.25	0.039	0.07	0.111
19-4572	2019	June	IB-N	Initial	Trap	Released	78	53	Water	193	130	76	102	184	1008	3.70089	Female	Adult	QAR	Light pink	Moist	No	No	No	No	No	No	No	No	No	Very enlarged cloaca, likely just nested	WithinNormalLimits	WithinNormalLimits	NA	Flaking	Erosions	WithinNormalLimits	ABN	WithinNormalLimits	Yes	2.8	0.2	0.019	0.05	0.151	0.42	0.04	0.11	0.165
19-4574	2019	June	IB-S	Initial	Trap	Released	78	53	Water	133	99	56	74	129	412	3.82193	Female	Sub-adult	QAR	Light pink	Moist	No	Yes	No	No	No	No	Yes	No	No	Shortened damage to tail No pictures taken	WithinNormalLimits	WithinNormalLimits	WithinNormalLimits	Flaking	Erosions	Extremity ABN	Normal	WithinNormalLimits	No	4.7	0.35	0.007	0.03	0.25	1.18	0.077	0.36	0.186
19-4581	2019	July	IB-N	Yes	Telemetry	Released	72	60	Water	NA	NA	NA	NA	NA	1344	NA	Female	Adult	BAR	Pink	Moist	No	No	No	No	No	No	No	No	No	No photos due to file conversion issues Measurements previously taken	WithinNormalLimits	WithinNormalLimits	WithinNormalLimits	Erosions	Erosions	WithinNormalLimits	Normal	WithinNormalLimits	No	2.1	0.21	0.018	0.04	0.157	0.33	0.046	0.1	0.125
19-4584	2019	July	IB-N	Initial	Telemetry	Released	73	62	Water	200	138	78	107	197	1198	3.30133	Female	Adult	BAR	Pink	Moist	No	No	No	No	No	No	No	No	No	Shortened tail Measurements from 2018	WithinNormalLimits	WithinNormalLimits	WithinNormalLimits	WithinNormalLimits	WithinNormalLimits	Extremity ABN	Normal	WithinNormalLimits	No	3.7	0.23	0.022	0.08	0.166	0.61	0.05	0.19	0.108
19-4594	2019	July	IB-S	Initial	Trap	Released	80	70	Water	NA	NA	NA	NA	NA	929	NA	Male	Adult	BAR	Light pink	Moist	No	No	No	No	No	No	No	No	Yes	No photos due to file conversion issues	WithinNormalLimits	WithinNormalLimits	WithinNormalLimits	WithinNormalLimits	WithinNormalLimits	WithinNormalLimits	Normal	WithinNormalLimits	No	3.8	0.31	0.011	0.04	0.224	0.85	0.044	0.17	0.143
19-4601	2019	July	IB-N	Initial	Trap	Released	75	65	Water	99	74	40	53	93	155	4.33667	NA	Juvenile	QAR	NA	Moist	No	No	No	No	No	No	No	No	No	Nub tail No photos due to file conversion issues	WithinNormalLimits	WithinNormalLimits	NA	WithinNormalLimits	WithinNormalLimits	Extremity ABN	Normal	WithinNormalLimits	No	2.6	0.38	0.013	0.03	0.262	0.68	0.163	0.42	0.183
[truncated: 5 more columns]
